# Supplementary material for: Redox Dynamics of Active VOx Sites Promoted by TiOx during Oxidative Dehydrogenation of Ethanol Detected by Operando Quick XAS
Source: JACS Au. 2022 Mar 14;2(3):762–76. doi: 10.1021/jacsau.2c00027 (PMC8977985; doi:10.1021/jacsau.2c00027)
Supplement: Supplementary file 2 — au2c00027_si_002.cif [file au2c00027_si_002.cif]

data_yk_vosiomesotbu23thf2_0m
_audit_creation_date               2021-10-05
_audit_creation_method
;
Olex2 1.2
(compiled 2018.05.29 svn.r3508 for OlexSys, GUI svn.r5506)
;
_shelx_SHELXL_version_number       '2018/3'
_audit_contact_author_address      ?
_audit_contact_author_email        ?
_audit_contact_author_name         ''
_audit_contact_author_phone        ?
_publ_contact_author_id_orcid      ?
_publ_requested_journal            ?
_publ_section_references
;
Dolomanov, O.V., Bourhis, L.J., Gildea, R.J, Howard, J.A.K. & Puschmann, H.
 (2009), J. Appl. Cryst. 42, 339-341.

Sheldrick, G.M. (2008). Acta Cryst. A64, 112-122.

Sheldrick, G.M. (2015). Acta Cryst. C71, 3-8.
;
_chemical_name_common              ?
_chemical_name_systematic          V(OSi(OtBu)2(OMes))3(thf)2
_chemical_formula_moiety           'C59 H103 O14 Si3 V'
_chemical_formula_sum              'C59 H103 O14 Si3 V'
_chemical_formula_weight           1171.62
_chemical_melting_point            ?
loop_
  _atom_type_symbol
  _atom_type_description
  _atom_type_scat_dispersion_real
  _atom_type_scat_dispersion_imag
  _atom_type_scat_source
 'C' 'C' 0.0033 0.0016 'International Tables Vol C Tables 4.2.6.8 and 6.1.1.4'
 'H' 'H' 0.0000 0.0000 'International Tables Vol C Tables 4.2.6.8 and 6.1.1.4'
 'O' 'O' 0.0106 0.0060 'International Tables Vol C Tables 4.2.6.8 and 6.1.1.4'
 'Si' 'Si' 0.0817 0.0704 'International Tables Vol C Tables 4.2.6.8 and 6.1.1.4'
 'V' 'V' 0.3005 0.5294 'International Tables Vol C Tables 4.2.6.8 and 6.1.1.4'

_shelx_space_group_comment
;
The symmetry employed for this shelxl refinement is uniquely defined
by the following loop, which should always be used as a source of
symmetry information in preference to the above space-group names.
They are only intended as comments.
;
_space_group_crystal_system        'triclinic'
_space_group_IT_number             2
_space_group_name_H-M_alt          'P -1'
_space_group_name_Hall             '-P 1'
loop_
  _space_group_symop_operation_xyz
 'x, y, z'
 '-x, -y, -z'

_cell_length_a                     14.0623(6)
_cell_length_b                     14.1913(6)
_cell_length_c                     19.8739(9)
_cell_angle_alpha                  93.877(2)
_cell_angle_beta                   104.713(2)
_cell_angle_gamma                  118.845(2)
_cell_volume                       3274.4(3)
_cell_formula_units_Z              2
_cell_measurement_reflns_used      9139
_cell_measurement_temperature      100
_cell_measurement_theta_max        38.49
_cell_measurement_theta_min        2.30
_shelx_estimated_absorpt_T_max     0.997
_shelx_estimated_absorpt_T_min     0.925
_exptl_absorpt_coefficient_mu      0.264
_exptl_absorpt_correction_T_max    0.7480
_exptl_absorpt_correction_T_min    0.6927
_exptl_absorpt_correction_type     multi-scan
_exptl_absorpt_process_details    
 'SADABS-2016/2 (Bruker,2016/2) was used for absorption correction. wR2(int) was 0.0955 before and 0.0708 after correction. The Ratio of minimum to maximum transmission is 0.9261. The \l/2 correction factor is Not present.'
_exptl_absorpt_special_details     ?
_exptl_crystal_colour              'clear pinkish pink'
_exptl_crystal_colour_lustre       clear
_exptl_crystal_colour_modifier     pinkish
_exptl_crystal_colour_primary      pink
_exptl_crystal_density_diffrn      1.188
_exptl_crystal_density_meas        ?
_exptl_crystal_density_method      ?
_exptl_crystal_description         plate
_exptl_crystal_F_000               1268
_exptl_crystal_preparation         none
_exptl_crystal_recrystallization_method  HMDSO
_exptl_crystal_size_max            0.3
_exptl_crystal_size_mid            0.3
_exptl_crystal_size_min            0.01
_exptl_transmission_factor_max     ?
_exptl_transmission_factor_min     ?
_diffrn_reflns_av_R_equivalents    0.1229
_diffrn_reflns_av_unetI/netI       0.2111
_diffrn_reflns_Laue_measured_fraction_full  0.999
_diffrn_reflns_Laue_measured_fraction_max  0.866
_diffrn_reflns_limit_h_max         22
_diffrn_reflns_limit_h_min         -25
_diffrn_reflns_limit_k_max         25
_diffrn_reflns_limit_k_min         -21
_diffrn_reflns_limit_l_max         36
_diffrn_reflns_limit_l_min         -33
_diffrn_reflns_number              160290
_diffrn_reflns_point_group_measured_fraction_full  0.999
_diffrn_reflns_point_group_measured_fraction_max  0.866
_diffrn_reflns_theta_full          25.242
_diffrn_reflns_theta_max           40.712
_diffrn_reflns_theta_min           2.110
_diffrn_ambient_temperature        100.0
_diffrn_detector                   'Bruker APEX2 area detector'
_diffrn_detector_area_resol_mean   7.9
_diffrn_detector_type              'CCD area detector'
_diffrn_measured_fraction_theta_full  0.999
_diffrn_measured_fraction_theta_max  0.866
_diffrn_measurement_device         'three-circle diffractometer'
_diffrn_measurement_device_type    'Bruker SMART APEX2 area detector'
_diffrn_measurement_method         '\w and \f scans'
_diffrn_radiation_monochromator    'mirror optics'
_diffrn_radiation_probe            x-ray
_diffrn_radiation_type             MoK\a
_diffrn_radiation_wavelength       0.71073
_diffrn_source                     'microfocus sealed X-ray tube'
_diffrn_source_type                'Incoatec I\ms'
_diffrn_special_details            ?
_diffrn_standards_number           0
_reflns_Friedel_coverage           0.000
_reflns_Friedel_fraction_full      .
_reflns_Friedel_fraction_max       .
_reflns_number_gt                  12247
_reflns_number_total               36742
_reflns_special_details
;
 Reflections were merged by SHELXL according to the crystal
 class for the calculation of statistics and refinement.
 
 _reflns_Friedel_fraction is defined as the number of unique
 Friedel pairs measured divided by the number that would be
 possible theoretically, ignoring centric projections and
 systematic absences.
;
_reflns_threshold_expression       'I > 2\s(I)'
_computing_cell_refinement         'SAINT V8.38A (?, 2016)'
_computing_data_collection         ?
_computing_data_reduction          'SAINT V8.38A (?, 2016)'
_computing_molecular_graphics      'Olex2 (Dolomanov et al., 2009)'
_computing_publication_material    'Olex2 (Dolomanov et al., 2009)'
_computing_structure_refinement    'ShelXL (Sheldrick, 2015)'
_computing_structure_solution      'ShelXS (Sheldrick, 2008)'
_refine_diff_density_max           0.707
_refine_diff_density_min           -0.981
_refine_diff_density_rms           0.090
_refine_ls_extinction_coef         0.0092(9)
_refine_ls_extinction_expression  
 'Fc^*^=kFc[1+0.001xFc^2^\l^3^/sin(2\q)]^-1/4^'
_refine_ls_extinction_method       'SHELXL-2018/3 (Sheldrick 2018)'
_refine_ls_goodness_of_fit_ref     1.019
_refine_ls_hydrogen_treatment      constr
_refine_ls_matrix_type             full
_refine_ls_number_parameters       798
_refine_ls_number_reflns           36742
_refine_ls_number_restraints       712
_refine_ls_R_factor_all            0.2769
_refine_ls_R_factor_gt             0.0747
_refine_ls_restrained_S_all        1.011
_refine_ls_shift/su_max            0.001
_refine_ls_shift/su_mean           0.000
_refine_ls_structure_factor_coef   Fsqd
_refine_ls_weighting_details      
 'w=1/[\s^2^(Fo^2^)+(0.0921P)^2^+0.6951P] where P=(Fo^2^+2Fc^2^)/3'
_refine_ls_weighting_scheme        calc
_refine_ls_wR_factor_gt            0.1654
_refine_ls_wR_factor_ref           0.2521
_refine_special_details            ?
_olex2_refinement_description
;
1. Fixed Uiso
 At 1.2 times of:
  All C(H) groups, All C(H,H) groups
 At 1.5 times of:
  All C(H,H,H) groups
2. Restrained distances
 O12-C11 \\sim O12-C11A
 with sigma of 0.02
 C13-C11 \\sim C13A-C11A \\sim C12-C11 \\sim C12A-C11A \\sim C14-C11
 with sigma of 0.02
 O1-C7 \\sim O1-C10
 with sigma of 0.02
 C8-C7 \\sim C9-C10
 with sigma of 0.02
 O6A-C6A \\sim O6A-C2A \\sim O6-C6 \\sim O6-C2
 with sigma of 0.02
 C2-C0AA \\sim C2A-C0AB \\sim C6-C5 \\sim C6A-C5A
 with sigma of 0.02
 C5A-C0AB \\sim C5-C0AA
 with sigma of 0.02
3. Rigid body (RIGU) restrains
 All non-hydrogen atoms
 with sigma for 1-2 distances of 0.004 and sigma for 1-3 distances of 0.004
4. Others
 Sof(C11A)=Sof(C13A)=Sof(H13D)=Sof(H13E)=Sof(H13F)=Sof(C12A)=Sof(H12D)=
 Sof(H12E)=Sof(H12F)=1-FVAR(1)
 Sof(C11)=Sof(C12)=Sof(H12A)=Sof(H12B)=Sof(H12C)=Sof(C13)=Sof(H13A)=Sof(H13B)=
 Sof(H13C)=FVAR(1)
 Sof(O6A)=Sof(C6A)=Sof(H6AA)=Sof(H6AB)=Sof(C5A)=Sof(H5AA)=Sof(H5AB)=Sof(C0AB)=
 Sof(H0AC)=Sof(H0AD)=Sof(C2A)=Sof(H2AA)=Sof(H2AB)=1-FVAR(2)
 Sof(O6)=Sof(C2)=Sof(H2A)=Sof(H2B)=Sof(C5)=Sof(H5A)=Sof(H5B)=Sof(C6)=Sof(H6A)=
 Sof(H6B)=Sof(C0AA)=Sof(H0AA)=Sof(H0AB)=FVAR(2)
5.a Secondary CH2 refined with riding coordinates:
 C10(H10A,H10B), C9(H9A,H9B), C7(H7A,H7B), C8(H8A,H8B), C2(H2A,H2B), C5(H5A,
 H5B), C6(H6A,H6B), C0AA(H0AA,H0AB), C6A(H6AA,H6AB), C5A(H5AA,H5AB), C0AB(H0AC,
 H0AD), C2A(H2AA,H2AB)
5.b Aromatic/amide H refined with riding coordinates:
 C46(H46), C17(H17), C44(H44), C20(H20), C28(H28), C31(H31)
5.c Idealised Me refined as rotating group:
 C47(H47A,H47B,H47C), C57(H57A,H57B,H57C), C51(H51A,H51B,H51C), C60(H60A,H60B,
 H60C), C53(H53A,H53B,H53C), C56(H56A,H56B,H56C), C35(H35A,H35B,H35C), C59(H59A,
 H59B,H59C), C52(H52A,H52B,H52C), C55(H55A,H55B,H55C), C48(H48A,H48B,H48C),
 C23(H23A,H23B,H23C), C37(H37A,H37B,H37C), C49(H49A,H49B,H49C), C25(H25A,H25B,
 H25C), C19(H19A,H19B,H19C), C38(H38A,H38B,H38C), C61(H61A,H61B,H61C), C40(H40A,
 H40B,H40C), C14(H14A,H14B,H14C), C22(H22A,H22B,H22C), C29(H29A,H29B,H29C),
 C12(H12A,H12B,H12C), C34(H34A,H34B,H34C), C13(H13A,H13B,H13C), C32(H32A,H32B,
 H32C), C36(H36A,H36B,H36C), C13A(H13D,H13E,H13F), C12A(H12D,H12E,H12F)
;
_atom_sites_solution_hydrogens     geom
_atom_sites_solution_primary       direct
_atom_sites_solution_secondary     ?
loop_
  _atom_site_label
  _atom_site_type_symbol
  _atom_site_fract_x
  _atom_site_fract_y
  _atom_site_fract_z
  _atom_site_U_iso_or_equiv
  _atom_site_adp_type
  _atom_site_occupancy
  _atom_site_site_symmetry_order
  _atom_site_calc_flag
  _atom_site_refinement_flags_posn
  _atom_site_refinement_flags_adp
  _atom_site_refinement_flags_occupancy
  _atom_site_disorder_assembly
  _atom_site_disorder_group
 V1 V 0.53597(3) 0.55949(3) 0.26287(2) 0.02514(10) Uani 1 1 d . U . . .
 Si2 Si 0.29277(5) 0.56950(5) 0.25368(4) 0.02772(14) Uani 1 1 d . U . . .
 Si3 Si 0.54107(5) 0.32541(5) 0.29208(3) 0.02745(14) Uani 1 1 d . U . . .
 Si4 Si 0.75782(6) 0.77504(5) 0.22815(4) 0.03121(15) Uani 1 1 d . U . . .
 O7 O 0.59830(15) 0.34342(14) 0.37919(9) 0.0323(4) Uani 1 1 d . U . . .
 O11 O 0.31327(13) 0.68749(13) 0.28810(9) 0.0315(4) Uani 1 1 d . U . . .
 O5 O 0.62359(14) 0.31268(13) 0.25313(9) 0.0311(4) Uani 1 1 d . U . . .
 O12 O 0.21453(15) 0.47780(14) 0.29083(9) 0.0352(4) Uani 1 1 d D U . . .
 O10 O 0.77450(14) 0.88944(14) 0.26570(9) 0.0349(4) Uani 1 1 d . U . . .
 O2 O 0.53758(14) 0.43338(13) 0.28149(9) 0.0317(4) Uani 1 1 d . U . . .
 O4 O 0.40732(13) 0.56872(14) 0.26012(10) 0.0334(4) Uani 1 1 d . U . . .
 O9 O 0.71173(15) 0.75991(15) 0.14130(10) 0.0388(4) Uani 1 1 d . U . . .
 O8 O 0.88197(15) 0.78532(15) 0.25200(11) 0.0398(4) Uani 1 1 d . U . . .
 O13 O 0.22104(14) 0.53579(15) 0.16750(9) 0.0356(4) Uani 1 1 d . U . . .
 O1 O 0.46559(15) 0.48411(15) 0.15436(9) 0.0370(4) Uani 1 1 d D U . . .
 O3 O 0.66262(14) 0.67394(14) 0.24818(10) 0.0375(4) Uani 1 1 d . U . . .
 O0AA O 0.41637(14) 0.21210(14) 0.26406(9) 0.0333(4) Uani 1 1 d . U . . .
 O6 O 0.5928(7) 0.6181(9) 0.3731(5) 0.0320(15) Uani 0.467(8) 1 d D U P A 1
 C15 C 0.1058(2) 0.4975(2) 0.13357(13) 0.0329(5) Uani 1 1 d . U . . .
 C42 C 0.6482(2) 0.2877(2) 0.41190(13) 0.0321(5) Uani 1 1 d . U . . .
 C54 C 0.6216(2) 0.2216(2) 0.21372(13) 0.0336(5) Uani 1 1 d . U . . .
 C41 C 0.5811(2) 0.1919(2) 0.43292(13) 0.0331(5) Uani 1 1 d . U . . .
 C58 C 0.4125(2) 0.7983(2) 0.31319(14) 0.0354(5) Uani 1 1 d . U . . .
 C43 C 0.7660(2) 0.3312(2) 0.42574(13) 0.0353(5) Uani 1 1 d . U . . .
 C46 C 0.6331(2) 0.1363(2) 0.46488(14) 0.0365(5) Uani 1 1 d . U . . .
 H46 H 0.588203 0.070866 0.479159 0.044 Uiso 1 1 calc R . . . .
 C16 C 0.0742(2) 0.5729(2) 0.11220(13) 0.0370(5) Uani 1 1 d . U . . .
 C50 C 0.2988(2) 0.1858(2) 0.24003(14) 0.0351(5) Uani 1 1 d . U . . .
 C47 C 0.4566(2) 0.1499(2) 0.42177(15) 0.0409(6) Uani 1 1 d . U . . .
 H47A H 0.448166 0.210203 0.440262 0.061 Uiso 1 1 calc GR . . . .
 H47B H 0.427393 0.090521 0.447092 0.061 Uiso 1 1 calc GR . . . .
 H47C H 0.413003 0.121440 0.370651 0.061 Uiso 1 1 calc GR . . . .
 C21 C 0.0264(2) 0.3849(2) 0.11686(14) 0.0394(6) Uani 1 1 d . U . . .
 C57 C 0.5800(2) 0.1224(2) 0.24746(16) 0.0402(6) Uani 1 1 d . U . . .
 H57A H 0.630972 0.143152 0.296742 0.060 Uiso 1 1 calc GR . . . .
 H57B H 0.580539 0.062638 0.220131 0.060 Uiso 1 1 calc GR . . . .
 H57C H 0.501661 0.097409 0.247280 0.060 Uiso 1 1 calc GR . . . .
 C51 C 0.2728(2) 0.2113(2) 0.16658(16) 0.0450(6) Uani 1 1 d . U . . .
 H51A H 0.319261 0.291008 0.170630 0.068 Uiso 1 1 calc GR . . . .
 H51B H 0.191116 0.186849 0.147591 0.068 Uiso 1 1 calc GR . . . .
 H51C H 0.291434 0.172476 0.134300 0.068 Uiso 1 1 calc GR . . . .
 C45 C 0.7489(2) 0.1739(2) 0.47648(14) 0.0401(6) Uani 1 1 d . U . . .
 C17 C -0.0413(3) 0.5330(3) 0.07658(14) 0.0450(7) Uani 1 1 d . U . . .
 H17 H -0.064083 0.583340 0.061732 0.054 Uiso 1 1 calc R . . . .
 C60 C 0.4735(2) 0.8283(2) 0.25880(17) 0.0458(7) Uani 1 1 d . U . . .
 H60A H 0.503383 0.779646 0.252735 0.069 Uiso 1 1 calc GR . . . .
 H60B H 0.537383 0.905118 0.275194 0.069 Uiso 1 1 calc GR . . . .
 H60C H 0.419576 0.819484 0.213076 0.069 Uiso 1 1 calc GR . . . .
 C44 C 0.8134(2) 0.2718(2) 0.45753(14) 0.0392(6) Uani 1 1 d . U . . .
 H44 H 0.892992 0.299559 0.466483 0.047 Uiso 1 1 calc R . . . .
 C53 C 0.2260(2) 0.0629(2) 0.23570(17) 0.0434(6) Uani 1 1 d . U . . .
 H53A H 0.246009 0.022408 0.205743 0.065 Uiso 1 1 calc GR . . . .
 H53B H 0.144466 0.038395 0.214827 0.065 Uiso 1 1 calc GR . . . .
 H53C H 0.240427 0.048762 0.283748 0.065 Uiso 1 1 calc GR . . . .
 C56 C 0.5428(3) 0.1912(3) 0.13733(15) 0.0474(7) Uani 1 1 d . U . . .
 H56A H 0.464454 0.166027 0.137177 0.071 Uiso 1 1 calc GR . . . .
 H56B H 0.543222 0.131901 0.109311 0.071 Uiso 1 1 calc GR . . . .
 H56C H 0.569999 0.255952 0.116281 0.071 Uiso 1 1 calc GR . . . .
 C35 C 0.8181(2) 1.0655(2) 0.31660(19) 0.0497(7) Uani 1 1 d . U . . .
 H35A H 0.775495 1.071485 0.271337 0.075 Uiso 1 1 calc GR . . . .
 H35B H 0.879708 1.139446 0.344619 0.075 Uiso 1 1 calc GR . . . .
 H35C H 0.765733 1.029800 0.343484 0.075 Uiso 1 1 calc GR . . . .
 C59 C 0.3666(2) 0.8735(2) 0.32486(17) 0.0454(7) Uani 1 1 d . U . . .
 H59A H 0.316585 0.870152 0.279100 0.068 Uiso 1 1 calc GR . . . .
 H59B H 0.431005 0.949599 0.345188 0.068 Uiso 1 1 calc GR . . . .
 H59C H 0.322616 0.849312 0.357811 0.068 Uiso 1 1 calc GR . . . .
 C33 C 0.8693(2) 0.9975(2) 0.30176(18) 0.0486(7) Uani 1 1 d . U . . .
 C52 C 0.2800(2) 0.2526(2) 0.29297(16) 0.0428(6) Uani 1 1 d . U . . .
 H52A H 0.302364 0.239389 0.340594 0.064 Uiso 1 1 calc GR . . . .
 H52B H 0.198619 0.230112 0.278082 0.064 Uiso 1 1 calc GR . . . .
 H52C H 0.326788 0.331372 0.294247 0.064 Uiso 1 1 calc GR . . . .
 C24 C 0.7351(2) 0.8383(2) 0.10052(14) 0.0412(6) Uani 1 1 d . U . . .
 C55 C 0.7448(2) 0.2649(2) 0.21600(17) 0.0449(7) Uani 1 1 d . U . . .
 H55A H 0.771440 0.330901 0.196119 0.067 Uiso 1 1 calc GR . . . .
 H55B H 0.748278 0.207996 0.187781 0.067 Uiso 1 1 calc GR . . . .
 H55C H 0.793988 0.283706 0.265556 0.067 Uiso 1 1 calc GR . . . .
 C48 C 0.8379(2) 0.4394(2) 0.40883(15) 0.0433(6) Uani 1 1 d . U . . .
 H48A H 0.813628 0.432430 0.357045 0.065 Uiso 1 1 calc GR . . . .
 H48B H 0.918892 0.460804 0.426257 0.065 Uiso 1 1 calc GR . . . .
 H48C H 0.828433 0.495990 0.432101 0.065 Uiso 1 1 calc GR . . . .
 C20 C -0.0886(2) 0.3489(3) 0.08264(14) 0.0445(6) Uani 1 1 d . U . . .
 H20 H -0.144292 0.272437 0.073040 0.053 Uiso 1 1 calc R . . . .
 C23 C 0.1613(3) 0.6933(3) 0.12648(16) 0.0496(7) Uani 1 1 d . U . . .
 H23A H 0.197407 0.723338 0.178123 0.074 Uiso 1 1 calc GR . . . .
 H23B H 0.123341 0.732080 0.105660 0.074 Uiso 1 1 calc GR . . . .
 H23C H 0.220072 0.703321 0.104999 0.074 Uiso 1 1 calc GR . . . .
 C18 C -0.1243(2) 0.4217(3) 0.06203(14) 0.0450(7) Uani 1 1 d . U . . .
 C26 C 0.6640(3) 0.8813(2) 0.08465(14) 0.0444(6) Uani 1 1 d . U . . .
 C39 C 0.9222(2) 0.7097(2) 0.26711(18) 0.0447(7) Uani 1 1 d . U . . .
 C10 C 0.5251(3) 0.4470(2) 0.11956(14) 0.0431(6) Uani 1 1 d D U . . .
 H10A H 0.551191 0.404168 0.147974 0.052 Uiso 1 1 calc R . . . .
 H10B H 0.592544 0.510659 0.113296 0.052 Uiso 1 1 calc R . . . .
 C37 C 0.9171(3) 0.6866(3) 0.33932(18) 0.0534(8) Uani 1 1 d . U . . .
 H37A H 0.955146 0.756526 0.374343 0.080 Uiso 1 1 calc GR . . . .
 H37B H 0.956287 0.646194 0.353685 0.080 Uiso 1 1 calc GR . . . .
 H37C H 0.836709 0.642117 0.336971 0.080 Uiso 1 1 calc GR . . . .
 C9 C 0.4371(3) 0.3753(3) 0.04811(15) 0.0502(7) Uani 1 1 d D U . . .
 H9A H 0.400140 0.296197 0.049510 0.060 Uiso 1 1 calc R . . . .
 H9B H 0.472713 0.387282 0.010050 0.060 Uiso 1 1 calc R . . . .
 C49 C 0.8012(3) 0.1104(3) 0.51002(17) 0.0534(8) Uani 1 1 d . U . . .
 H49A H 0.809084 0.119418 0.560839 0.080 Uiso 1 1 calc GR . . . .
 H49B H 0.877071 0.138599 0.504766 0.080 Uiso 1 1 calc GR . . . .
 H49C H 0.751420 0.032032 0.486299 0.080 Uiso 1 1 calc GR . . . .
 C25 C 0.5667(3) 0.8486(3) 0.11419(17) 0.0489(7) Uani 1 1 d . U . . .
 H25A H 0.512272 0.768900 0.097369 0.073 Uiso 1 1 calc GR . . . .
 H25B H 0.527407 0.888222 0.097968 0.073 Uiso 1 1 calc GR . . . .
 H25C H 0.597197 0.867326 0.166466 0.073 Uiso 1 1 calc GR . . . .
 C11 C 0.1461(4) 0.4728(5) 0.3332(3) 0.0321(10) Uani 0.706(6) 1 d D U P B 1
 C7 C 0.4001(3) 0.5100(3) 0.09839(14) 0.0445(6) Uani 1 1 d D U . . .
 H7A H 0.450044 0.580751 0.087181 0.053 Uiso 1 1 calc R . . . .
 H7B H 0.338625 0.514044 0.111610 0.053 Uiso 1 1 calc R . . . .
 C27 C 0.8259(3) 0.8688(3) 0.07266(16) 0.0523(8) Uani 1 1 d . U . . .
 C8 C 0.3500(3) 0.4129(3) 0.03589(15) 0.0544(8) Uani 1 1 d D U . . .
 H8A H 0.340551 0.436140 -0.010018 0.065 Uiso 1 1 calc R . . . .
 H8B H 0.274270 0.352584 0.035335 0.065 Uiso 1 1 calc R . . . .
 C19 C -0.2500(3) 0.3810(4) 0.02432(18) 0.0648(10) Uani 1 1 d . U . . .
 H19A H -0.278937 0.408967 0.055544 0.097 Uiso 1 1 calc GR . . . .
 H19B H -0.294302 0.300084 0.012873 0.097 Uiso 1 1 calc GR . . . .
 H19C H -0.257795 0.407573 -0.019837 0.097 Uiso 1 1 calc GR . . . .
 C38 C 0.8500(3) 0.6036(3) 0.2104(2) 0.0591(9) Uani 1 1 d . U . . .
 H38A H 0.773195 0.561976 0.214720 0.089 Uiso 1 1 calc GR . . . .
 H38B H 0.886330 0.559310 0.216664 0.089 Uiso 1 1 calc GR . . . .
 H38C H 0.843536 0.620732 0.163107 0.089 Uiso 1 1 calc GR . . . .
 C61 C 0.4920(3) 0.8046(2) 0.38368(17) 0.0503(7) Uani 1 1 d . U . . .
 H61A H 0.450666 0.784898 0.418239 0.075 Uiso 1 1 calc GR . . . .
 H61B H 0.558697 0.879908 0.402013 0.075 Uiso 1 1 calc GR . . . .
 H61C H 0.518025 0.753111 0.376224 0.075 Uiso 1 1 calc GR . . . .
 C40 C 1.0459(2) 0.7703(3) 0.2665(2) 0.0551(8) Uani 1 1 d . U . . .
 H40A H 1.046140 0.779658 0.218122 0.083 Uiso 1 1 calc GR . . . .
 H40B H 1.081616 0.727192 0.281611 0.083 Uiso 1 1 calc GR . . . .
 H40C H 1.089380 0.842881 0.299371 0.083 Uiso 1 1 calc GR . . . .
 C28 C 0.8418(3) 0.9430(3) 0.02859(18) 0.0635(9) Uani 1 1 d . U . . .
 H28 H 0.902754 0.964364 0.009453 0.076 Uiso 1 1 calc R . . . .
 C14 C 0.0819(3) 0.3569(2) 0.3415(2) 0.0570(9) Uani 1 1 d D U . B 1
 H14A H 0.027759 0.308410 0.294874 0.086 Uiso 1 1 calc GR . . B 1
 H14B H 0.039505 0.353126 0.374442 0.086 Uiso 1 1 calc GR . . B 1
 H14C H 0.136201 0.333084 0.360477 0.086 Uiso 1 1 calc GR . . B 1
 C22 C 0.0646(3) 0.3036(3) 0.13330(19) 0.0576(9) Uani 1 1 d . U . . .
 H22A H 0.115486 0.307814 0.106375 0.086 Uiso 1 1 calc GR . . . .
 H22B H -0.002906 0.228711 0.119639 0.086 Uiso 1 1 calc GR . . . .
 H22C H 0.105802 0.321533 0.184528 0.086 Uiso 1 1 calc GR . . . .
 C30 C 0.7737(3) 0.9865(3) 0.01167(16) 0.0629(9) Uani 1 1 d . U . . .
 C29 C 0.9036(3) 0.8233(3) 0.09063(18) 0.0630(9) Uani 1 1 d . U . . .
 H29A H 0.955716 0.858145 0.139895 0.094 Uiso 1 1 calc GR . . . .
 H29B H 0.948595 0.838598 0.058068 0.094 Uiso 1 1 calc GR . . . .
 H29C H 0.857284 0.743317 0.085675 0.094 Uiso 1 1 calc GR . . . .
 C31 C 0.6846(3) 0.9562(3) 0.04042(16) 0.0546(8) Uani 1 1 d . U . . .
 H31 H 0.637399 0.987164 0.029630 0.065 Uiso 1 1 calc R . . . .
 C12 C 0.2235(4) 0.5451(4) 0.4064(2) 0.0452(11) Uani 0.706(6) 1 d D U P B 1
 H12A H 0.279730 0.523844 0.426247 0.068 Uiso 0.706(6) 1 calc GR . P B 1
 H12B H 0.177201 0.536034 0.437638 0.068 Uiso 0.706(6) 1 calc GR . P B 1
 H12C H 0.263748 0.622440 0.402939 0.068 Uiso 0.706(6) 1 calc GR . P B 1
 C34 C 0.9361(4) 1.0437(3) 0.2499(3) 0.1063(19) Uani 1 1 d . U . . .
 H34A H 0.963465 0.995774 0.236678 0.159 Uiso 1 1 calc GR . . . .
 H34B H 1.001893 1.118224 0.273114 0.159 Uiso 1 1 calc GR . . . .
 H34C H 0.885477 1.046544 0.206998 0.159 Uiso 1 1 calc GR . . . .
 C13 C 0.0662(3) 0.5104(4) 0.2965(2) 0.0428(11) Uani 0.706(6) 1 d D U P B 1
 H13A H 0.111614 0.586720 0.292205 0.064 Uiso 0.706(6) 1 calc GR . P B 1
 H13B H 0.017035 0.506481 0.324796 0.064 Uiso 0.706(6) 1 calc GR . P B 1
 H13C H 0.018175 0.462485 0.248878 0.064 Uiso 0.706(6) 1 calc GR . P B 1
 C32 C 0.7908(4) 1.0670(3) -0.0381(2) 0.0928(16) Uani 1 1 d . U . . .
 H32A H 0.865129 1.135598 -0.015743 0.139 Uiso 1 1 calc GR . . . .
 H32B H 0.729071 1.083323 -0.046926 0.139 Uiso 1 1 calc GR . . . .
 H32C H 0.789308 1.033690 -0.083497 0.139 Uiso 1 1 calc GR . . . .
 C36 C 0.9417(5) 0.9951(4) 0.3697(3) 0.127(2) Uani 1 1 d . U . . .
 H36A H 0.893559 0.957713 0.398535 0.190 Uiso 1 1 calc GR . . . .
 H36B H 1.000694 1.070758 0.396106 0.190 Uiso 1 1 calc GR . . . .
 H36C H 0.978782 0.955070 0.359269 0.190 Uiso 1 1 calc GR . . . .
 C11A C 0.1814(9) 0.4877(11) 0.3558(6) 0.033(2) Uani 0.294(6) 1 d D U P B 2
 C13A C 0.1312(10) 0.5605(9) 0.3640(7) 0.057(4) Uani 0.294(6) 1 d D U P B 2
 H13D H 0.185433 0.635938 0.362190 0.085 Uiso 0.294(6) 1 calc GR . P B 2
 H13E H 0.117533 0.561031 0.409969 0.085 Uiso 0.294(6) 1 calc GR . P B 2
 H13F H 0.058451 0.531305 0.325202 0.085 Uiso 0.294(6) 1 calc GR . P B 2
 C12A C 0.2884(9) 0.5272(9) 0.4202(5) 0.045(3) Uani 0.294(6) 1 d D U P B 2
 H12D H 0.319153 0.478824 0.416307 0.067 Uiso 0.294(6) 1 calc GR . P B 2
 H12E H 0.268197 0.525138 0.464047 0.067 Uiso 0.294(6) 1 calc GR . P B 2
 H12F H 0.346554 0.602948 0.421772 0.067 Uiso 0.294(6) 1 calc GR . P B 2
 C2 C 0.5236(8) 0.5515(6) 0.4146(4) 0.0459(17) Uani 0.467(8) 1 d D U P A 1
 H2A H 0.525030 0.482492 0.414998 0.055 Uiso 0.467(8) 1 calc R . P A 1
 H2B H 0.442883 0.532490 0.394508 0.055 Uiso 0.467(8) 1 calc R . P A 1
 C5 C 0.6955(9) 0.7114(9) 0.4911(4) 0.064(3) Uani 0.467(8) 1 d D U P A 1
 H5A H 0.755536 0.714382 0.531636 0.076 Uiso 0.467(8) 1 calc R . P A 1
 H5B H 0.702353 0.784537 0.496302 0.076 Uiso 0.467(8) 1 calc R . P A 1
 C6 C 0.7077(6) 0.6801(8) 0.4211(4) 0.059(2) Uani 0.467(8) 1 d D U P A 1
 H6A H 0.754705 0.746594 0.404868 0.071 Uiso 0.467(8) 1 calc R . P A 1
 H6B H 0.743958 0.634818 0.425550 0.071 Uiso 0.467(8) 1 calc R . P A 1
 C0AA C 0.5795(9) 0.6241(6) 0.4888(4) 0.071(3) Uani 0.467(8) 1 d D U P A 1
 H0AA H 0.534482 0.656988 0.497761 0.085 Uiso 0.467(8) 1 calc R . P A 1
 H0AB H 0.585243 0.581055 0.525135 0.085 Uiso 0.467(8) 1 calc R . P A 1
 O6A O 0.6220(7) 0.6408(9) 0.3724(5) 0.0363(16) Uani 0.533(8) 1 d D U P A 2
 C6A C 0.7190(4) 0.7546(5) 0.4017(3) 0.0456(16) Uani 0.533(8) 1 d D U P A 2
 H6AA H 0.701062 0.806746 0.379132 0.055 Uiso 0.533(8) 1 calc R . P A 2
 H6AB H 0.788798 0.762498 0.393480 0.055 Uiso 0.533(8) 1 calc R . P A 2
 C5A C 0.7365(7) 0.7762(8) 0.4801(3) 0.065(2) Uani 0.533(8) 1 d D U P A 2
 H5AA H 0.818323 0.828461 0.508111 0.078 Uiso 0.533(8) 1 calc R . P A 2
 H5AB H 0.689576 0.805818 0.490603 0.078 Uiso 0.533(8) 1 calc R . P A 2
 C0AB C 0.6967(13) 0.6642(9) 0.4949(5) 0.098(5) Uani 0.533(8) 1 d D U P A 2
 H0AC H 0.674480 0.659219 0.538517 0.117 Uiso 0.533(8) 1 calc R . P A 2
 H0AD H 0.757681 0.646088 0.500967 0.117 Uiso 0.533(8) 1 calc R . P A 2
 C2A C 0.5938(8) 0.5875(6) 0.4296(3) 0.0528(18) Uani 0.533(8) 1 d D U P A 2
 H2AA H 0.583817 0.513249 0.421527 0.063 Uiso 0.533(8) 1 calc R . P A 2
 H2AB H 0.522512 0.580585 0.434642 0.063 Uiso 0.533(8) 1 calc R . P A 2

loop_
  _atom_site_aniso_label
  _atom_site_aniso_U_11
  _atom_site_aniso_U_22
  _atom_site_aniso_U_33
  _atom_site_aniso_U_23
  _atom_site_aniso_U_13
  _atom_site_aniso_U_12
 V1 0.02173(17) 0.02416(19) 0.0280(2) 0.00625(15) 0.00784(14) 0.01086(15)
 Si2 0.0226(3) 0.0268(3) 0.0323(3) 0.0065(3) 0.0066(2) 0.0129(3)
 Si3 0.0268(3) 0.0246(3) 0.0304(3) 0.0069(2) 0.0101(3) 0.0124(3)
 Si4 0.0257(3) 0.0246(3) 0.0391(4) 0.0055(3) 0.0130(3) 0.0091(3)
 O7 0.0395(9) 0.0307(9) 0.0307(9) 0.0090(7) 0.0119(7) 0.0206(8)
 O11 0.0274(8) 0.0273(8) 0.0382(9) 0.0067(7) 0.0108(7) 0.0131(7)
 O5 0.0295(8) 0.0273(8) 0.0363(9) 0.0067(7) 0.0136(7) 0.0134(7)
 O12 0.0338(9) 0.0270(8) 0.0394(10) 0.0075(7) 0.0127(7) 0.0115(7)
 O10 0.0285(8) 0.0279(8) 0.0421(10) 0.0037(7) 0.0082(7) 0.0122(7)
 O2 0.0309(8) 0.0295(8) 0.0362(9) 0.0099(7) 0.0112(7) 0.0163(7)
 O4 0.0225(7) 0.0297(9) 0.0468(10) 0.0096(7) 0.0084(7) 0.0140(7)
 O9 0.0353(9) 0.0327(9) 0.0376(10) 0.0031(8) 0.0131(8) 0.0096(8)
 O8 0.0292(8) 0.0296(9) 0.0604(12) 0.0094(8) 0.0172(8) 0.0140(8)
 O13 0.0264(8) 0.0433(10) 0.0345(9) 0.0045(8) 0.0061(7) 0.0186(8)
 O1 0.0396(9) 0.0354(10) 0.0299(9) 0.0026(7) 0.0046(7) 0.0189(8)
 O3 0.0322(9) 0.0258(8) 0.0531(11) 0.0099(8) 0.0220(8) 0.0100(7)
 O0AA 0.0289(8) 0.0278(8) 0.0423(10) 0.0074(7) 0.0119(7) 0.0140(7)
 O6 0.033(4) 0.034(4) 0.028(3) 0.003(2) 0.007(2) 0.019(3)
 C15 0.0281(11) 0.0442(14) 0.0284(12) 0.0084(10) 0.0068(9) 0.0214(11)
 C42 0.0384(12) 0.0324(12) 0.0267(11) 0.0050(9) 0.0097(10) 0.0197(11)
 C54 0.0351(12) 0.0339(13) 0.0350(13) 0.0058(10) 0.0130(10) 0.0195(11)
 C41 0.0404(13) 0.0335(12) 0.0288(12) 0.0078(10) 0.0141(10) 0.0201(11)
 C58 0.0290(11) 0.0275(12) 0.0453(14) 0.0045(10) 0.0096(10) 0.0131(10)
 C43 0.0360(12) 0.0364(13) 0.0288(12) 0.0048(10) 0.0086(10) 0.0165(11)
 C46 0.0437(14) 0.0345(13) 0.0343(13) 0.0107(11) 0.0132(11) 0.0218(12)
 C16 0.0432(14) 0.0496(15) 0.0276(12) 0.0143(11) 0.0140(11) 0.0290(13)
 C50 0.0241(10) 0.0307(12) 0.0445(14) 0.0069(11) 0.0098(10) 0.0107(10)
 C47 0.0417(14) 0.0414(15) 0.0445(15) 0.0185(12) 0.0217(12) 0.0204(12)
 C21 0.0344(13) 0.0422(14) 0.0343(13) 0.0060(11) 0.0014(10) 0.0196(12)
 C57 0.0444(14) 0.0312(13) 0.0519(16) 0.0103(12) 0.0223(13) 0.0213(12)
 C51 0.0392(14) 0.0386(15) 0.0466(16) 0.0065(12) 0.0046(12) 0.0172(12)
 C45 0.0463(14) 0.0446(15) 0.0314(13) 0.0060(11) 0.0081(11) 0.0274(13)
 C17 0.0505(15) 0.0681(19) 0.0336(14) 0.0151(13) 0.0133(12) 0.0431(15)
 C60 0.0397(14) 0.0347(14) 0.0673(19) 0.0189(14) 0.0262(14) 0.0174(12)
 C44 0.0352(13) 0.0451(15) 0.0335(13) 0.0036(11) 0.0065(11) 0.0209(12)
 C53 0.0313(13) 0.0324(13) 0.0574(18) 0.0092(12) 0.0149(12) 0.0096(11)
 C56 0.0565(17) 0.0488(17) 0.0401(15) 0.0022(13) 0.0118(13) 0.0325(15)
 C35 0.0400(15) 0.0297(14) 0.076(2) 0.0039(14) 0.0235(15) 0.0140(12)
 C59 0.0384(14) 0.0328(14) 0.0632(19) 0.0012(13) 0.0139(13) 0.0197(12)
 C33 0.0290(12) 0.0290(13) 0.073(2) -0.0075(13) 0.0103(13) 0.0096(11)
 C52 0.0355(13) 0.0407(15) 0.0545(17) 0.0082(13) 0.0188(12) 0.0198(12)
 C24 0.0398(14) 0.0334(13) 0.0323(13) 0.0018(10) 0.0121(11) 0.0062(11)
 C55 0.0414(14) 0.0421(15) 0.0610(19) 0.0132(14) 0.0267(14) 0.0239(13)
 C48 0.0327(13) 0.0419(15) 0.0422(15) 0.0081(12) 0.0076(11) 0.0121(12)
 C20 0.0340(13) 0.0535(17) 0.0342(14) 0.0048(12) 0.0035(11) 0.0183(13)
 C23 0.0625(19) 0.0498(17) 0.0434(16) 0.0214(14) 0.0167(14) 0.0330(16)
 C18 0.0366(13) 0.073(2) 0.0316(13) 0.0101(13) 0.0076(11) 0.0345(14)
 C26 0.0474(15) 0.0365(14) 0.0295(13) 0.0049(11) 0.0089(11) 0.0093(12)
 C39 0.0363(13) 0.0382(14) 0.0686(19) 0.0150(13) 0.0218(13) 0.0232(12)
 C10 0.0579(17) 0.0422(15) 0.0348(14) 0.0059(11) 0.0159(12) 0.0300(14)
 C37 0.0467(16) 0.0533(19) 0.070(2) 0.0255(16) 0.0230(15) 0.0296(15)
 C9 0.0609(19) 0.0402(16) 0.0350(14) 0.0004(12) 0.0153(13) 0.0167(14)
 C49 0.0572(18) 0.059(2) 0.0491(18) 0.0169(15) 0.0109(15) 0.0360(17)
 C25 0.0474(16) 0.0501(17) 0.0477(17) 0.0163(14) 0.0125(13) 0.0249(14)
 C11 0.022(2) 0.026(2) 0.050(3) 0.012(2) 0.0178(19) 0.010(2)
 C7 0.0454(15) 0.0595(18) 0.0313(13) 0.0128(12) 0.0086(12) 0.0307(14)
 C27 0.0473(16) 0.0459(17) 0.0398(16) -0.0003(13) 0.0190(13) 0.0057(13)
 C8 0.0471(17) 0.063(2) 0.0292(14) 0.0051(13) 0.0063(12) 0.0148(15)
 C19 0.0413(16) 0.103(3) 0.0483(19) 0.0049(18) 0.0036(14) 0.0432(19)
 C38 0.0505(18) 0.0416(17) 0.089(3) 0.0053(16) 0.0281(17) 0.0251(15)
 C61 0.0409(15) 0.0397(16) 0.0537(18) -0.0020(13) -0.0022(13) 0.0186(13)
 C40 0.0382(15) 0.0436(16) 0.093(3) 0.0258(17) 0.0312(16) 0.0227(13)
 C28 0.058(2) 0.052(2) 0.0492(19) 0.0052(15) 0.0275(16) 0.0016(16)
 C14 0.0526(18) 0.0396(16) 0.097(3) 0.0309(17) 0.0453(18) 0.0251(14)
 C22 0.0515(18) 0.0385(16) 0.060(2) -0.0010(14) -0.0113(15) 0.0226(14)
 C30 0.072(2) 0.0435(18) 0.0331(15) 0.0058(13) 0.0164(15) 0.0016(16)
 C29 0.0424(16) 0.077(2) 0.0533(19) -0.0032(17) 0.0238(15) 0.0175(16)
 C31 0.0636(19) 0.0402(16) 0.0365(15) 0.0057(12) 0.0098(14) 0.0133(15)
 C12 0.046(2) 0.041(2) 0.045(2) 0.0090(19) 0.0229(19) 0.0169(19)
 C34 0.083(3) 0.0362(19) 0.179(5) -0.009(2) 0.092(3) -0.0036(19)
 C13 0.037(2) 0.048(2) 0.058(3) 0.019(2) 0.0257(19) 0.0271(19)
 C32 0.131(4) 0.054(2) 0.049(2) 0.0143(18) 0.037(2) 0.011(2)
 C36 0.126(4) 0.075(3) 0.117(4) -0.053(3) -0.075(3) 0.071(3)
 C11A 0.021(5) 0.030(6) 0.057(6) 0.010(5) 0.018(5) 0.018(5)
 C13A 0.058(7) 0.053(6) 0.095(10) 0.033(6) 0.052(7) 0.040(6)
 C12A 0.048(6) 0.041(5) 0.036(4) 0.005(4) 0.005(4) 0.020(5)
 C2 0.054(4) 0.042(4) 0.040(3) 0.008(3) 0.023(3) 0.019(3)
 C5 0.083(6) 0.061(6) 0.023(3) -0.001(4) 0.007(3) 0.026(5)
 C6 0.034(3) 0.082(6) 0.040(4) -0.004(4) 0.002(3) 0.022(4)
 C0AA 0.104(7) 0.053(4) 0.040(4) 0.008(3) 0.026(4) 0.028(4)
 O6A 0.037(4) 0.035(4) 0.029(2) 0.007(2) 0.006(2) 0.016(3)
 C6A 0.027(2) 0.048(3) 0.039(3) -0.011(2) 0.000(2) 0.010(2)
 C5A 0.064(5) 0.079(5) 0.040(3) -0.012(3) -0.007(3) 0.043(4)
 C0AB 0.182(12) 0.098(7) 0.033(3) 0.000(4) 0.000(4) 0.105(8)
 C2A 0.088(6) 0.057(4) 0.036(3) 0.020(3) 0.029(3) 0.048(4)

_geom_special_details
;
 All esds (except the esd in the dihedral angle between two l.s. planes)
 are estimated using the full covariance matrix.  The cell esds are taken
 into account individually in the estimation of esds in distances, angles
 and torsion angles; correlations between esds in cell parameters are only
 used when they are defined by crystal symmetry.  An approximate (isotropic)
 treatment of cell esds is used for estimating esds involving l.s. planes.
;
loop_
  _geom_bond_atom_site_label_1
  _geom_bond_atom_site_label_2
  _geom_bond_distance
  _geom_bond_site_symmetry_2
  _geom_bond_publ_flag
 V1 O2 1.8615(16) . ?
 V1 O4 1.8634(16) . ?
 V1 O1 2.0872(17) . ?
 V1 O3 1.8527(17) . ?
 V1 O6 2.085(10) . ?
 V1 O6A 2.123(10) . ?
 Si2 O11 1.6229(17) . ?
 Si2 O12 1.6157(18) . ?
 Si2 O4 1.5886(16) . ?
 Si2 O13 1.6511(18) . ?
 Si3 O7 1.6565(17) . ?
 Si3 O5 1.6181(17) . ?
 Si3 O2 1.5828(17) . ?
 Si3 O0AA 1.6227(18) . ?
 Si4 O10 1.6209(18) . ?
 Si4 O9 1.6409(19) . ?
 Si4 O8 1.6182(18) . ?
 Si4 O3 1.5823(17) . ?
 O7 C42 1.383(3) . ?
 O11 C58 1.447(3) . ?
 O5 C54 1.450(3) . ?
 O12 C11 1.411(5) . ?
 O12 C11A 1.499(11) . ?
 O10 C33 1.427(3) . ?
 O9 C24 1.381(3) . ?
 O8 C39 1.451(3) . ?
 O13 C15 1.386(3) . ?
 O1 C10 1.458(3) . ?
 O1 C7 1.443(3) . ?
 O0AA C50 1.443(3) . ?
 O6 C2 1.464(9) . ?
 O6 C6 1.425(9) . ?
 C15 C16 1.396(3) . ?
 C15 C21 1.389(4) . ?
 C42 C41 1.397(3) . ?
 C42 C43 1.400(3) . ?
 C54 C57 1.519(4) . ?
 C54 C56 1.521(4) . ?
 C54 C55 1.519(3) . ?
 C41 C46 1.396(3) . ?
 C41 C47 1.498(4) . ?
 C58 C60 1.506(4) . ?
 C58 C59 1.522(3) . ?
 C58 C61 1.521(4) . ?
 C43 C44 1.399(4) . ?
 C43 C48 1.497(4) . ?
 C46 C45 1.394(4) . ?
 C16 C17 1.390(4) . ?
 C16 C23 1.496(4) . ?
 C50 C51 1.524(4) . ?
 C50 C53 1.519(4) . ?
 C50 C52 1.525(4) . ?
 C21 C20 1.391(4) . ?
 C21 C22 1.512(4) . ?
 C45 C44 1.387(4) . ?
 C45 C49 1.505(4) . ?
 C17 C18 1.389(4) . ?
 C35 C33 1.509(4) . ?
 C33 C34 1.536(5) . ?
 C33 C36 1.485(5) . ?
 C24 C26 1.388(4) . ?
 C24 C27 1.408(4) . ?
 C20 C18 1.394(4) . ?
 C18 C19 1.517(4) . ?
 C26 C25 1.504(4) . ?
 C26 C31 1.394(4) . ?
 C39 C37 1.505(4) . ?
 C39 C38 1.510(4) . ?
 C39 C40 1.528(4) . ?
 C10 C9 1.510(4) . ?
 C9 C8 1.529(5) . ?
 C11 C14 1.492(6) . ?
 C11 C12 1.507(6) . ?
 C11 C13 1.516(6) . ?
 C7 C8 1.525(4) . ?
 C27 C28 1.387(5) . ?
 C27 C29 1.501(5) . ?
 C28 C30 1.358(5) . ?
 C30 C31 1.399(5) . ?
 C30 C32 1.534(5) . ?
 C11A C13A 1.527(11) . ?
 C11A C12A 1.526(11) . ?
 C2 C0AA 1.510(9) . ?
 C5 C6 1.507(10) . ?
 C5 C0AA 1.484(13) . ?
 O6A C6A 1.466(9) . ?
 O6A C2A 1.443(8) . ?
 C6A C5A 1.500(8) . ?
 C5A C0AB 1.488(12) . ?
 C0AB C2A 1.516(11) . ?

loop_
  _geom_angle_atom_site_label_1
  _geom_angle_atom_site_label_2
  _geom_angle_atom_site_label_3
  _geom_angle
  _geom_angle_site_symmetry_1
  _geom_angle_site_symmetry_3
  _geom_angle_publ_flag
 O2 V1 O4 119.32(7) . . ?
 O2 V1 O1 88.20(7) . . ?
 O2 V1 O6 87.4(4) . . ?
 O2 V1 O6A 91.3(3) . . ?
 O4 V1 O1 91.36(7) . . ?
 O4 V1 O6 86.7(3) . . ?
 O4 V1 O6A 93.2(3) . . ?
 O1 V1 O6A 175.0(3) . . ?
 O3 V1 O2 119.46(8) . . ?
 O3 V1 O4 121.22(8) . . ?
 O3 V1 O1 90.87(8) . . ?
 O3 V1 O6 95.4(2) . . ?
 O3 V1 O6A 85.0(2) . . ?
 O6 V1 O1 173.6(2) . . ?
 O11 Si2 O13 108.84(9) . . ?
 O12 Si2 O11 107.94(9) . . ?
 O12 Si2 O13 108.26(10) . . ?
 O4 Si2 O11 114.51(9) . . ?
 O4 Si2 O12 110.82(9) . . ?
 O4 Si2 O13 106.29(9) . . ?
 O5 Si3 O7 108.33(9) . . ?
 O5 Si3 O0AA 108.60(9) . . ?
 O2 Si3 O7 105.76(9) . . ?
 O2 Si3 O5 110.64(9) . . ?
 O2 Si3 O0AA 114.58(9) . . ?
 O0AA Si3 O7 108.73(9) . . ?
 O10 Si4 O9 108.20(10) . . ?
 O8 Si4 O10 107.81(9) . . ?
 O8 Si4 O9 109.52(10) . . ?
 O3 Si4 O10 109.98(9) . . ?
 O3 Si4 O9 107.52(10) . . ?
 O3 Si4 O8 113.68(10) . . ?
 C42 O7 Si3 126.04(15) . . ?
 C58 O11 Si2 133.74(15) . . ?
 C54 O5 Si3 135.63(15) . . ?
 C11 O12 Si2 135.4(3) . . ?
 C11A O12 Si2 132.0(5) . . ?
 C33 O10 Si4 136.17(16) . . ?
 Si3 O2 V1 175.78(11) . . ?
 Si2 O4 V1 176.24(12) . . ?
 C24 O9 Si4 130.03(16) . . ?
 C39 O8 Si4 135.27(17) . . ?
 C15 O13 Si2 129.27(15) . . ?
 C10 O1 V1 120.95(15) . . ?
 C7 O1 V1 126.85(16) . . ?
 C7 O1 C10 104.4(2) . . ?
 Si4 O3 V1 171.64(13) . . ?
 C50 O0AA Si3 134.97(15) . . ?
 C2 O6 V1 118.7(6) . . ?
 C6 O6 V1 128.5(7) . . ?
 C6 O6 C2 105.5(8) . . ?
 O13 C15 C16 118.7(2) . . ?
 O13 C15 C21 119.5(2) . . ?
 C21 C15 C16 121.7(2) . . ?
 O7 C42 C41 119.4(2) . . ?
 O7 C42 C43 119.0(2) . . ?
 C41 C42 C43 121.5(2) . . ?
 O5 C54 C57 111.3(2) . . ?
 O5 C54 C56 108.4(2) . . ?
 O5 C54 C55 105.6(2) . . ?
 C57 C54 C56 110.2(2) . . ?
 C57 C54 C55 110.5(2) . . ?
 C55 C54 C56 110.8(2) . . ?
 C42 C41 C47 121.0(2) . . ?
 C46 C41 C42 118.3(2) . . ?
 C46 C41 C47 120.7(2) . . ?
 O11 C58 C60 110.6(2) . . ?
 O11 C58 C59 105.9(2) . . ?
 O11 C58 C61 108.6(2) . . ?
 C60 C58 C59 110.9(2) . . ?
 C60 C58 C61 110.8(2) . . ?
 C61 C58 C59 109.9(2) . . ?
 C42 C43 C48 120.4(2) . . ?
 C44 C43 C42 117.7(2) . . ?
 C44 C43 C48 121.9(2) . . ?
 C45 C46 C41 122.0(2) . . ?
 C15 C16 C23 121.5(2) . . ?
 C17 C16 C15 118.1(3) . . ?
 C17 C16 C23 120.5(3) . . ?
 O0AA C50 C51 108.7(2) . . ?
 O0AA C50 C53 105.6(2) . . ?
 O0AA C50 C52 110.1(2) . . ?
 C51 C50 C52 110.6(2) . . ?
 C53 C50 C51 110.7(2) . . ?
 C53 C50 C52 111.0(2) . . ?
 C15 C21 C20 118.2(3) . . ?
 C15 C21 C22 120.8(2) . . ?
 C20 C21 C22 120.9(3) . . ?
 C46 C45 C49 120.3(3) . . ?
 C44 C45 C46 117.8(2) . . ?
 C44 C45 C49 121.8(3) . . ?
 C18 C17 C16 122.0(3) . . ?
 C45 C44 C43 122.6(2) . . ?
 O10 C33 C35 106.1(2) . . ?
 O10 C33 C34 107.4(3) . . ?
 O10 C33 C36 111.0(3) . . ?
 C35 C33 C34 109.2(3) . . ?
 C36 C33 C35 110.2(3) . . ?
 C36 C33 C34 112.7(4) . . ?
 O9 C24 C26 118.8(2) . . ?
 O9 C24 C27 119.9(3) . . ?
 C26 C24 C27 121.2(3) . . ?
 C21 C20 C18 121.8(3) . . ?
 C17 C18 C20 118.0(2) . . ?
 C17 C18 C19 120.8(3) . . ?
 C20 C18 C19 121.2(3) . . ?
 C24 C26 C25 121.3(3) . . ?
 C24 C26 C31 118.4(3) . . ?
 C31 C26 C25 120.3(3) . . ?
 O8 C39 C37 108.8(2) . . ?
 O8 C39 C38 110.7(3) . . ?
 O8 C39 C40 105.0(2) . . ?
 C37 C39 C38 110.4(3) . . ?
 C37 C39 C40 111.3(3) . . ?
 C38 C39 C40 110.4(3) . . ?
 O1 C10 C9 104.9(2) . . ?
 C10 C9 C8 103.8(2) . . ?
 O12 C11 C14 108.2(4) . . ?
 O12 C11 C12 109.0(3) . . ?
 O12 C11 C13 108.2(4) . . ?
 C14 C11 C12 107.6(4) . . ?
 C14 C11 C13 112.1(3) . . ?
 C12 C11 C13 111.7(4) . . ?
 O1 C7 C8 102.4(2) . . ?
 C24 C27 C29 121.1(3) . . ?
 C28 C27 C24 117.8(3) . . ?
 C28 C27 C29 121.1(3) . . ?
 C7 C8 C9 105.2(2) . . ?
 C30 C28 C27 122.7(3) . . ?
 C28 C30 C31 118.8(3) . . ?
 C28 C30 C32 122.2(4) . . ?
 C31 C30 C32 119.0(4) . . ?
 C26 C31 C30 121.2(4) . . ?
 O12 C11A C13A 119.4(9) . . ?
 O12 C11A C12A 106.6(7) . . ?
 C12A C11A C13A 109.0(10) . . ?
 O6 C2 C0AA 104.6(7) . . ?
 C0AA C5 C6 105.7(7) . . ?
 O6 C6 C5 104.2(7) . . ?
 C5 C0AA C2 105.5(6) . . ?
 C6A O6A V1 126.8(5) . . ?
 C2A O6A V1 123.2(6) . . ?
 C2A O6A C6A 110.0(7) . . ?
 O6A C6A C5A 105.5(6) . . ?
 C0AB C5A C6A 102.1(6) . . ?
 C5A C0AB C2A 104.4(7) . . ?
 O6A C2A C0AB 103.5(8) . . ?

_shelx_res_file
;
TITL YK_VOSiOMesOtBu23thf2_0m in P-1 #2
    yk_vosiomesotbu23thf2_0m.res
    created by SHELXL-2018/3 at 10:21:22 on 05-Oct-2021
REM reset to P-1 #2
CELL 0.71073 14.0623 14.1913 19.8739 93.877 104.713 118.845
ZERR 2 0.0006 0.0006 0.0009 0.002 0.002 0.002
LATT 1
SFAC C H O Si V
UNIT 118 206 28 6 2
SADI O12 C11 O12 C11A
SADI C13 C11 C13A C11A C12 C11 C12A C11A C14 C11
SADI O1 C7 O1 C10
SADI C8 C7 C9 C10
SADI O6A C6A O6A C2A O6 C6 O6 C2
SADI C2 C0AA C2A C0AB C6 C5 C6A C5A
SADI C5A C0AB C5 C0AA
RIGU

L.S. 10 0 0
PLAN  20
SIZE 0.3 0.3 0.01
TEMP -173.15
BIND C11A C14
BOND
fmap 2 53
acta
OMIT -5 2 2
OMIT 3 -23 9
OMIT -5 -17 1
REM <olex2.extras>
REM <HklSrc "%.\\YK_VOSiOMesOtBu23thf2_0m.hkl">
REM </olex2.extras>

WGHT    0.092100    0.695100
EXTI    0.009212
FVAR       0.51827   0.70567   0.46736
V1    5    0.535965    0.559490    0.262867    11.00000    0.02173    0.02416 =
         0.02800    0.00625    0.00784    0.01086
SI2   4    0.292772    0.569501    0.253685    11.00000    0.02261    0.02683 =
         0.03229    0.00646    0.00656    0.01293
SI3   4    0.541073    0.325408    0.292081    11.00000    0.02676    0.02459 =
         0.03044    0.00686    0.01011    0.01245
SI4   4    0.757819    0.775037    0.228152    11.00000    0.02567    0.02463 =
         0.03914    0.00547    0.01295    0.00906
O7    3    0.598303    0.343424    0.379190    11.00000    0.03945    0.03074 =
         0.03072    0.00895    0.01191    0.02063
O11   3    0.313274    0.687488    0.288105    11.00000    0.02737    0.02732 =
         0.03818    0.00667    0.01077    0.01314
O5    3    0.623595    0.312678    0.253131    11.00000    0.02953    0.02734 =
         0.03627    0.00672    0.01360    0.01340
O12   3    0.214528    0.477796    0.290834    11.00000    0.03379    0.02704 =
         0.03945    0.00748    0.01274    0.01153
O10   3    0.774501    0.889439    0.265700    11.00000    0.02849    0.02792 =
         0.04205    0.00367    0.00824    0.01222
O2    3    0.537583    0.433379    0.281494    11.00000    0.03090    0.02954 =
         0.03621    0.00989    0.01123    0.01626
O4    3    0.407317    0.568720    0.260123    11.00000    0.02253    0.02970 =
         0.04680    0.00964    0.00841    0.01401
O9    3    0.711733    0.759912    0.141303    11.00000    0.03527    0.03267 =
         0.03757    0.00309    0.01310    0.00961
O8    3    0.881972    0.785319    0.252002    11.00000    0.02925    0.02965 =
         0.06040    0.00937    0.01717    0.01404
O13   3    0.221044    0.535793    0.167498    11.00000    0.02642    0.04333 =
         0.03453    0.00450    0.00614    0.01858
O1    3    0.465586    0.484109    0.154364    11.00000    0.03962    0.03540 =
         0.02992    0.00265    0.00458    0.01885
O3    3    0.662622    0.673944    0.248183    11.00000    0.03225    0.02577 =
         0.05311    0.00989    0.02203    0.00997
O0AA  3    0.416370    0.212098    0.264062    11.00000    0.02889    0.02778 =
         0.04231    0.00735    0.01188    0.01402
PART 1
O6    3    0.592768    0.618068    0.373057    31.00000    0.03312    0.03450 =
         0.02759    0.00276    0.00706    0.01888
PART 0
C15   1    0.105832    0.497527    0.133570    11.00000    0.02814    0.04421 =
         0.02836    0.00839    0.00677    0.02136
C42   1    0.648164    0.287666    0.411901    11.00000    0.03842    0.03236 =
         0.02668    0.00503    0.00970    0.01975
C54   1    0.621631    0.221637    0.213723    11.00000    0.03506    0.03387 =
         0.03503    0.00584    0.01305    0.01954
C41   1    0.581093    0.191908    0.432915    11.00000    0.04039    0.03347 =
         0.02876    0.00783    0.01408    0.02013
C58   1    0.412503    0.798337    0.313188    11.00000    0.02901    0.02754 =
         0.04534    0.00450    0.00962    0.01313
C43   1    0.765951    0.331201    0.425739    11.00000    0.03604    0.03638 =
         0.02884    0.00479    0.00864    0.01651
C46   1    0.633098    0.136306    0.464879    11.00000    0.04373    0.03449 =
         0.03431    0.01073    0.01321    0.02184
AFIX  43
H46   2    0.588203    0.070866    0.479159    11.00000   -1.20000
AFIX   0
C16   1    0.074179    0.572901    0.112198    11.00000    0.04319    0.04959 =
         0.02755    0.01432    0.01402    0.02900
C50   1    0.298761    0.185813    0.240028    11.00000    0.02409    0.03071 =
         0.04452    0.00686    0.00981    0.01074
C47   1    0.456650    0.149883    0.421766    11.00000    0.04169    0.04137 =
         0.04448    0.01847    0.02169    0.02040
AFIX 137
H47A  2    0.448166    0.210203    0.440262    11.00000   -1.50000
H47B  2    0.427393    0.090521    0.447092    11.00000   -1.50000
H47C  2    0.413003    0.121440    0.370651    11.00000   -1.50000
AFIX   0
C21   1    0.026420    0.384945    0.116862    11.00000    0.03444    0.04216 =
         0.03435    0.00599    0.00139    0.01960
C57   1    0.580009    0.122408    0.247461    11.00000    0.04439    0.03123 =
         0.05189    0.01029    0.02228    0.02132
AFIX 137
H57A  2    0.630972    0.143152    0.296742    11.00000   -1.50000
H57B  2    0.580539    0.062638    0.220131    11.00000   -1.50000
H57C  2    0.501661    0.097409    0.247280    11.00000   -1.50000
AFIX   0
C51   1    0.272829    0.211312    0.166582    11.00000    0.03918    0.03856 =
         0.04664    0.00653    0.00456    0.01722
AFIX 137
H51A  2    0.319261    0.291008    0.170630    11.00000   -1.50000
H51B  2    0.191116    0.186849    0.147591    11.00000   -1.50000
H51C  2    0.291434    0.172476    0.134300    11.00000   -1.50000
AFIX   0
C45   1    0.748882    0.173876    0.476481    11.00000    0.04628    0.04463 =
         0.03139    0.00598    0.00814    0.02739
C17   1   -0.041293    0.532959    0.076576    11.00000    0.05049    0.06809 =
         0.03362    0.01512    0.01335    0.04312
AFIX  43
H17   2   -0.064083    0.583340    0.061732    11.00000   -1.20000
AFIX   0
C60   1    0.473538    0.828258    0.258801    11.00000    0.03967    0.03470 =
         0.06733    0.01893    0.02625    0.01742
AFIX 137
H60A  2    0.503383    0.779646    0.252735    11.00000   -1.50000
H60B  2    0.537383    0.905118    0.275194    11.00000   -1.50000
H60C  2    0.419576    0.819484    0.213076    11.00000   -1.50000
AFIX   0
C44   1    0.813435    0.271773    0.457529    11.00000    0.03519    0.04509 =
         0.03349    0.00362    0.00650    0.02086
AFIX  43
H44   2    0.892992    0.299559    0.466483    11.00000   -1.20000
AFIX   0
C53   1    0.225954    0.062939    0.235703    11.00000    0.03131    0.03236 =
         0.05742    0.00916    0.01489    0.00965
AFIX 137
H53A  2    0.246009    0.022408    0.205743    11.00000   -1.50000
H53B  2    0.144466    0.038395    0.214827    11.00000   -1.50000
H53C  2    0.240427    0.048762    0.283748    11.00000   -1.50000
AFIX   0
C56   1    0.542815    0.191169    0.137327    11.00000    0.05650    0.04884 =
         0.04007    0.00220    0.01177    0.03248
AFIX 137
H56A  2    0.464454    0.166027    0.137177    11.00000   -1.50000
H56B  2    0.543222    0.131901    0.109311    11.00000   -1.50000
H56C  2    0.569999    0.255952    0.116281    11.00000   -1.50000
AFIX   0
C35   1    0.818066    1.065522    0.316601    11.00000    0.04000    0.02969 =
         0.07550    0.00393    0.02348    0.01403
AFIX 137
H35A  2    0.775495    1.071485    0.271337    11.00000   -1.50000
H35B  2    0.879708    1.139446    0.344619    11.00000   -1.50000
H35C  2    0.765733    1.029800    0.343484    11.00000   -1.50000
AFIX   0
C59   1    0.366588    0.873549    0.324862    11.00000    0.03840    0.03285 =
         0.06324    0.00121    0.01389    0.01966
AFIX 137
H59A  2    0.316585    0.870152    0.279100    11.00000   -1.50000
H59B  2    0.431005    0.949599    0.345188    11.00000   -1.50000
H59C  2    0.322616    0.849312    0.357811    11.00000   -1.50000
AFIX   0
C33   1    0.869285    0.997513    0.301760    11.00000    0.02897    0.02898 =
         0.07309   -0.00747    0.01030    0.00959
C52   1    0.279953    0.252640    0.292965    11.00000    0.03547    0.04067 =
         0.05455    0.00823    0.01876    0.01985
AFIX 137
H52A  2    0.302364    0.239389    0.340594    11.00000   -1.50000
H52B  2    0.198619    0.230112    0.278082    11.00000   -1.50000
H52C  2    0.326788    0.331372    0.294247    11.00000   -1.50000
AFIX   0
C24   1    0.735117    0.838329    0.100516    11.00000    0.03980    0.03339 =
         0.03230    0.00177    0.01205    0.00615
C55   1    0.744758    0.264898    0.215996    11.00000    0.04141    0.04214 =
         0.06099    0.01324    0.02673    0.02392
AFIX 137
H55A  2    0.771440    0.330901    0.196119    11.00000   -1.50000
H55B  2    0.748278    0.207996    0.187781    11.00000   -1.50000
H55C  2    0.793988    0.283706    0.265556    11.00000   -1.50000
AFIX   0
C48   1    0.837938    0.439447    0.408826    11.00000    0.03266    0.04188 =
         0.04221    0.00806    0.00763    0.01210
AFIX 137
H48A  2    0.813628    0.432430    0.357045    11.00000   -1.50000
H48B  2    0.918892    0.460804    0.426257    11.00000   -1.50000
H48C  2    0.828433    0.495990    0.432101    11.00000   -1.50000
AFIX   0
C20   1   -0.088575    0.348850    0.082637    11.00000    0.03399    0.05346 =
         0.03419    0.00481    0.00353    0.01825
AFIX  43
H20   2   -0.144292    0.272437    0.073040    11.00000   -1.20000
AFIX   0
C23   1    0.161260    0.693293    0.126476    11.00000    0.06246    0.04981 =
         0.04344    0.02141    0.01669    0.03304
AFIX 137
H23A  2    0.197407    0.723338    0.178123    11.00000   -1.50000
H23B  2    0.123341    0.732080    0.105660    11.00000   -1.50000
H23C  2    0.220072    0.703321    0.104999    11.00000   -1.50000
AFIX   0
C18   1   -0.124331    0.421698    0.062029    11.00000    0.03662    0.07267 =
         0.03157    0.01010    0.00763    0.03451
C26   1    0.663985    0.881310    0.084650    11.00000    0.04740    0.03654 =
         0.02954    0.00487    0.00891    0.00930
C39   1    0.922223    0.709667    0.267106    11.00000    0.03634    0.03823 =
         0.06856    0.01502    0.02179    0.02324
C10   1    0.525060    0.447009    0.119561    11.00000    0.05793    0.04220 =
         0.03479    0.00594    0.01591    0.03003
AFIX  23
H10A  2    0.551191    0.404168    0.147974    11.00000   -1.20000
H10B  2    0.592544    0.510659    0.113296    11.00000   -1.20000
AFIX   0
C37   1    0.917149    0.686615    0.339325    11.00000    0.04667    0.05329 =
         0.06967    0.02546    0.02295    0.02959
AFIX 137
H37A  2    0.955146    0.756526    0.374343    11.00000   -1.50000
H37B  2    0.956287    0.646194    0.353685    11.00000   -1.50000
H37C  2    0.836709    0.642117    0.336971    11.00000   -1.50000
AFIX   0
C9    1    0.437057    0.375315    0.048107    11.00000    0.06089    0.04020 =
         0.03501    0.00038    0.01533    0.01669
AFIX  23
H9A   2    0.400140    0.296197    0.049510    11.00000   -1.20000
H9B   2    0.472713    0.387282    0.010050    11.00000   -1.20000
AFIX   0
C49   1    0.801177    0.110447    0.510023    11.00000    0.05724    0.05858 =
         0.04913    0.01687    0.01086    0.03595
AFIX 137
H49A  2    0.809084    0.119418    0.560839    11.00000   -1.50000
H49B  2    0.877071    0.138599    0.504766    11.00000   -1.50000
H49C  2    0.751420    0.032032    0.486299    11.00000   -1.50000
AFIX   0
C25   1    0.566746    0.848590    0.114186    11.00000    0.04736    0.05007 =
         0.04767    0.01629    0.01252    0.02492
AFIX 137
H25A  2    0.512272    0.768900    0.097369    11.00000   -1.50000
H25B  2    0.527407    0.888222    0.097968    11.00000   -1.50000
H25C  2    0.597197    0.867326    0.166466    11.00000   -1.50000
AFIX   0
PART 1
C11   1    0.146137    0.472784    0.333165    21.00000    0.02166    0.02640 =
         0.04967    0.01168    0.01785    0.01013
PART 0
C7    1    0.400080    0.510018    0.098389    11.00000    0.04543    0.05948 =
         0.03131    0.01284    0.00862    0.03067
AFIX  23
H7A   2    0.450044    0.580751    0.087181    11.00000   -1.20000
H7B   2    0.338625    0.514044    0.111610    11.00000   -1.20000
AFIX   0
C27   1    0.825926    0.868787    0.072663    11.00000    0.04726    0.04588 =
         0.03985   -0.00031    0.01898    0.00566
C8    1    0.349995    0.412909    0.035890    11.00000    0.04712    0.06309 =
         0.02922    0.00511    0.00631    0.01480
AFIX  23
H8A   2    0.340551    0.436140   -0.010018    11.00000   -1.20000
H8B   2    0.274270    0.352584    0.035335    11.00000   -1.20000
AFIX   0
C19   1   -0.249954    0.380978    0.024316    11.00000    0.04131    0.10345 =
         0.04834    0.00487    0.00363    0.04324
AFIX 137
H19A  2   -0.278937    0.408967    0.055544    11.00000   -1.50000
H19B  2   -0.294302    0.300084    0.012873    11.00000   -1.50000
H19C  2   -0.257795    0.407573   -0.019837    11.00000   -1.50000
AFIX   0
C38   1    0.849981    0.603615    0.210425    11.00000    0.05054    0.04158 =
         0.08882    0.00530    0.02811    0.02513
AFIX 137
H38A  2    0.773195    0.561976    0.214720    11.00000   -1.50000
H38B  2    0.886330    0.559310    0.216664    11.00000   -1.50000
H38C  2    0.843536    0.620732    0.163107    11.00000   -1.50000
AFIX   0
C61   1    0.492044    0.804622    0.383683    11.00000    0.04090    0.03969 =
         0.05365   -0.00197   -0.00221    0.01858
AFIX 137
H61A  2    0.450666    0.784898    0.418239    11.00000   -1.50000
H61B  2    0.558697    0.879908    0.402013    11.00000   -1.50000
H61C  2    0.518025    0.753111    0.376224    11.00000   -1.50000
AFIX   0
C40   1    1.045930    0.770284    0.266498    11.00000    0.03818    0.04364 =
         0.09344    0.02582    0.03115    0.02269
AFIX 137
H40A  2    1.046140    0.779658    0.218122    11.00000   -1.50000
H40B  2    1.081616    0.727192    0.281611    11.00000   -1.50000
H40C  2    1.089380    0.842881    0.299371    11.00000   -1.50000
AFIX   0
C28   1    0.841766    0.943034    0.028587    11.00000    0.05784    0.05208 =
         0.04924    0.00523    0.02753    0.00162
AFIX  43
H28   2    0.902754    0.964364    0.009453    11.00000   -1.20000
AFIX   0
PART 1
C14   1    0.081888    0.356910    0.341451    11.00000    0.05259    0.03963 =
         0.09678    0.03090    0.04529    0.02515
AFIX 137
H14A  2    0.027759    0.308410    0.294874    11.00000   -1.50000
H14B  2    0.039505    0.353126    0.374442    11.00000   -1.50000
H14C  2    0.136201    0.333084    0.360477    11.00000   -1.50000
AFIX   0
PART 0
C22   1    0.064556    0.303594    0.133297    11.00000    0.05147    0.03851 =
         0.06049   -0.00099   -0.01134    0.02263
AFIX 137
H22A  2    0.115486    0.307814    0.106375    11.00000   -1.50000
H22B  2   -0.002906    0.228711    0.119639    11.00000   -1.50000
H22C  2    0.105802    0.321533    0.184528    11.00000   -1.50000
AFIX   0
C30   1    0.773657    0.986481    0.011669    11.00000    0.07245    0.04347 =
         0.03314    0.00582    0.01645    0.00164
C29   1    0.903622    0.823262    0.090635    11.00000    0.04243    0.07714 =
         0.05330   -0.00320    0.02381    0.01754
AFIX 137
H29A  2    0.955716    0.858145    0.139895    11.00000   -1.50000
H29B  2    0.948595    0.838598    0.058068    11.00000   -1.50000
H29C  2    0.857284    0.743317    0.085675    11.00000   -1.50000
AFIX   0
C31   1    0.684631    0.956188    0.040420    11.00000    0.06361    0.04024 =
         0.03648    0.00572    0.00976    0.01330
AFIX  43
H31   2    0.637399    0.987164    0.029630    11.00000   -1.20000
AFIX   0
PART 1
C12   1    0.223465    0.545098    0.406401    21.00000    0.04611    0.04135 =
         0.04532    0.00902    0.02288    0.01691
AFIX 137
H12A  2    0.279730    0.523844    0.426247    21.00000   -1.50000
H12B  2    0.177201    0.536034    0.437638    21.00000   -1.50000
H12C  2    0.263748    0.622440    0.402939    21.00000   -1.50000
AFIX   0
PART 0
C34   1    0.936078    1.043695    0.249946    11.00000    0.08314    0.03625 =
         0.17894   -0.00875    0.09224   -0.00357
AFIX 137
H34A  2    0.963465    0.995774    0.236678    11.00000   -1.50000
H34B  2    1.001893    1.118224    0.273114    11.00000   -1.50000
H34C  2    0.885477    1.046544    0.206998    11.00000   -1.50000
AFIX   0
PART 1
C13   1    0.066177    0.510444    0.296524    21.00000    0.03682    0.04844 =
         0.05768    0.01880    0.02565    0.02711
AFIX 137
H13A  2    0.111614    0.586720    0.292205    21.00000   -1.50000
H13B  2    0.017035    0.506481    0.324796    21.00000   -1.50000
H13C  2    0.018175    0.462485    0.248878    21.00000   -1.50000
AFIX   0
PART 0
C32   1    0.790842    1.067045   -0.038118    11.00000    0.13073    0.05384 =
         0.04915    0.01426    0.03711    0.01106
AFIX 137
H32A  2    0.865129    1.135598   -0.015743    11.00000   -1.50000
H32B  2    0.729071    1.083323   -0.046926    11.00000   -1.50000
H32C  2    0.789308    1.033690   -0.083497    11.00000   -1.50000
AFIX   0
C36   1    0.941736    0.995054    0.369689    11.00000    0.12614    0.07539 =
         0.11735   -0.05333   -0.07507    0.07132
AFIX 137
H36A  2    0.893559    0.957713    0.398535    11.00000   -1.50000
H36B  2    1.000694    1.070758    0.396106    11.00000   -1.50000
H36C  2    0.978782    0.955070    0.359269    11.00000   -1.50000
AFIX   0
PART 2
C11A  1    0.181380    0.487668    0.355781   -21.00000    0.02073    0.02962 =
         0.05734    0.01025    0.01763    0.01795
C13A  1    0.131204    0.560512    0.364024   -21.00000    0.05768    0.05306 =
         0.09546    0.03271    0.05217    0.04049
AFIX 137
H13D  2    0.185433    0.635938    0.362190   -21.00000   -1.50000
H13E  2    0.117533    0.561031    0.409969   -21.00000   -1.50000
H13F  2    0.058451    0.531305    0.325202   -21.00000   -1.50000
AFIX   0
C12A  1    0.288398    0.527181    0.420246   -21.00000    0.04775    0.04084 =
         0.03571    0.00493    0.00535    0.01986
AFIX 137
H12D  2    0.319153    0.478824    0.416307   -21.00000   -1.50000
H12E  2    0.268197    0.525138    0.464047   -21.00000   -1.50000
H12F  2    0.346554    0.602948    0.421772   -21.00000   -1.50000
AFIX   0
PART 0
PART 1
C2    1    0.523604    0.551519    0.414555    31.00000    0.05353    0.04187 =
         0.04027    0.00752    0.02349    0.01947
AFIX  23
H2A   2    0.525030    0.482492    0.414998    31.00000   -1.20000
H2B   2    0.442883    0.532490    0.394508    31.00000   -1.20000
AFIX   0
C5    1    0.695498    0.711437    0.491073    31.00000    0.08275    0.06089 =
         0.02272   -0.00135    0.00686    0.02571
AFIX  23
H5A   2    0.755536    0.714382    0.531636    31.00000   -1.20000
H5B   2    0.702353    0.784537    0.496302    31.00000   -1.20000
AFIX   0
C6    1    0.707739    0.680072    0.421137    31.00000    0.03377    0.08246 =
         0.04013   -0.00369    0.00201    0.02163
AFIX  23
H6A   2    0.754705    0.746594    0.404868    31.00000   -1.20000
H6B   2    0.743958    0.634818    0.425550    31.00000   -1.20000
AFIX   0
C0AA  1    0.579462    0.624128    0.488780    31.00000    0.10421    0.05262 =
         0.04043    0.00784    0.02586    0.02801
AFIX  23
H0AA  2    0.534482    0.656988    0.497761    31.00000   -1.20000
H0AB  2    0.585243    0.581055    0.525135    31.00000   -1.20000
AFIX   0
PART 0
PART 2
O6A   3    0.621986    0.640817    0.372363   -31.00000    0.03748    0.03548 =
         0.02922    0.00668    0.00642    0.01609
C6A   1    0.718983    0.754566    0.401674   -31.00000    0.02652    0.04750 =
         0.03945   -0.01073   -0.00044    0.00991
AFIX  23
H6AA  2    0.701062    0.806746    0.379132   -31.00000   -1.20000
H6AB  2    0.788798    0.762498    0.393480   -31.00000   -1.20000
AFIX   0
C5A   1    0.736463    0.776239    0.480064   -31.00000    0.06417    0.07912 =
         0.03970   -0.01236   -0.00673    0.04335
AFIX  23
H5AA  2    0.818323    0.828461    0.508111   -31.00000   -1.20000
H5AB  2    0.689576    0.805818    0.490603   -31.00000   -1.20000
AFIX   0
C0AB  1    0.696723    0.664225    0.494868   -31.00000    0.18230    0.09761 =
         0.03254    0.00009    0.00042    0.10466
AFIX  23
H0AC  2    0.674480    0.659219    0.538517   -31.00000   -1.20000
H0AD  2    0.757681    0.646088    0.500967   -31.00000   -1.20000
AFIX   0
C2A   1    0.593758    0.587529    0.429635   -31.00000    0.08759    0.05738 =
         0.03550    0.01956    0.02916    0.04833
AFIX  23
H2AA  2    0.583817    0.513249    0.421527   -31.00000   -1.20000
H2AB  2    0.522512    0.580585    0.434642   -31.00000   -1.20000
AFIX   0
HKLF 4


REM  YK_VOSiOMesOtBu23thf2_0m in P-1 #2
REM wR2 = 0.2521, GooF = S = 1.019, Restrained GooF = 1.011 for all data
REM R1 = 0.0747 for 12247 Fo > 4sig(Fo) and 0.2769 for all 36742 data
REM 798 parameters refined using 712 restraints

END

WGHT      0.0919      0.6964

REM Highest difference peak  0.707,  deepest hole -0.981,  1-sigma level  0.090
Q1    1   0.6007  0.5211  0.2844  11.00000  0.05    0.71
Q2    1   0.5407  0.5610  0.3193  11.00000  0.05    0.66
Q3    1   0.9795  1.0418  0.3052  11.00000  0.05    0.65
Q4    1   0.6951  0.7376  0.2625  11.00000  0.05    0.64
Q5    1   0.4789  0.5942  0.2536  11.00000  0.05    0.64
Q6    1   0.4766  0.5243  0.3037  11.00000  0.05    0.59
Q7    1   0.6224  0.6670  0.2198  11.00000  0.05    0.53
Q8    1   0.5540  0.5022  0.2990  11.00000  0.05    0.52
Q9    1   0.6073  0.5580  0.2387  11.00000  0.05    0.52
Q10   1   0.5826  0.5633  0.3002  11.00000  0.05    0.51
Q11   1   0.5262  0.4731  0.2431  11.00000  0.05    0.51
Q12   1   0.5805  0.6371  0.2425  11.00000  0.05    0.50
Q13   1   0.1827  0.5012  0.2995  11.00000  0.05    0.50
Q14   1   0.6045  0.6585  0.2764  11.00000  0.05    0.46
Q15   1   0.4359  0.5003  0.2407  11.00000  0.05    0.46
Q16   1   0.5022  0.5545  0.2354  11.00000  0.05    0.46
Q17   1   0.4640  0.5363  0.2024  11.00000  0.05    0.45
Q18   1   0.3644  0.5638  0.2342  11.00000  0.05    0.45
Q19   1   0.8395  0.7827  0.2200  11.00000  0.05    0.45
Q20   1   0.8220  0.7011  0.2023  11.00000  0.05    0.44
;
_shelx_res_checksum                55665
_shelx_hkl_file
;
  -2   0   0  406.56   16.10
  -2   0   0  399.66   15.50
  -2   0   0  368.06   16.30
  -2   0   0  396.26   13.00
  -2   0   0  395.36   11.60
   2   0   0  390.56   16.00
   2   0   0  369.46   15.20
   2   0   0  393.36   16.40
   2   0   0  383.26   12.80
   2   0   0  383.46   11.50
  -3   0   0 1364.16   41.00
  -3   0   0 1392.16   35.90
  -3   0   0 1355.86   33.70
  -3   0   0 1357.46   39.80
   3   0   0 1320.77   39.50
   3   0   0 1370.26   33.80
   3   0   0 1376.46   35.80
   3   0   0 1432.56   41.70
   3   0   0 1342.77   40.50
  -4   0   0  372.56   21.20
  -4   0   0  358.86   19.50
  -4   0   0  366.46   15.60
  -4   0   0  363.56   20.20
  -4   0   0  379.76   13.60
   4   0   0  366.96   15.60
   4   0   0  366.96   19.50
   4   0   0  374.06   21.60
   4   0   0  385.96   20.80
   4   0   0  373.36   13.60
  -5   0   0  145.69   18.00
  -5   0   0  105.19    9.60
  -5   0   0   97.99    8.30
  -5   0   0   98.39   13.10
  -5   0   0  107.29   10.60
  -5   0   0  122.99   15.80
   5   0   0  106.09   13.90
   5   0   0   96.79    8.20
   5   0   0   70.89   12.30
   5   0   0   89.29   13.00
  -6   0   0 1415.06   50.29
  -6   0   0 1383.16   47.70
  -6   0   0 1376.16   40.00
  -6   0   0 1332.67   48.70
  -6   0   0 1330.27   40.70
   6   0   0 1300.17   46.90
   6   0   0 1455.25   50.89
   6   0   0 1384.46   45.60
   6   0   0 1343.27   48.70
  -7   0   0    5.20    5.90
  -7   0   0    4.50    7.40
  -7   0   0   15.10    8.10
  -7   0   0    9.60    9.30
  -7   0   0   16.40    8.80
   7   0   0   17.80   10.70
   7   0   0    9.50    4.20
   7   0   0   12.60    9.00
   7   0   0   19.50   10.20
  -8   0   0   71.39   17.20
  -8   0   0   86.19   17.80
  -8   0   0   66.09   10.40
  -8   0   0   78.69   13.10
  -8   0   0   68.59   14.70
   8   0   0   74.79   16.20
   8   0   0   46.00   13.40
   8   0   0   74.19   15.70
   8   0   0   60.19    7.40
  -9   0   0   30.30   12.30
  -9   0   0   46.20    9.30
  -9   0   0   23.40   11.40
  -9   0   0   34.10   11.30
  -9   0   0   39.20   13.80
   9   0   0   31.60    6.30
   9   0   0   35.50   11.10
   9   0   0   38.00   14.00
   9   0   0   38.80   13.20
 -10   0   0   58.79   10.40
 -10   0   0   76.79   19.30
 -10   0   0   65.09   14.60
 -10   0   0   47.20   14.70
 -10   0   0   66.39   16.70
  10   0   0   48.60   16.90
  10   0   0   74.29   18.70
  10   0   0   71.79   19.80
  10   0   0   50.59    7.20
 -11   0   0   36.10   15.00
 -11   0   0   44.70   16.20
 -11   0   0   30.10   13.30
 -11   0   0   31.20    8.70
 -11   0   0   44.60   14.40
  11   0   0   25.30   13.10
  11   0   0   26.10    6.00
  11   0   0   37.60   16.50
  11   0   0   32.70   14.70
 -12   0   0  139.19   15.00
 -12   0   0  108.69   21.30
 -12   0   0  128.09   23.30
 -12   0   0  144.29   21.60
  12   0   0  125.99   22.00
  12   0   0  120.29   21.90
  12   0   0  171.98   27.30
  12   0   0  134.09   10.20
 -13   0   0  178.78   27.30
 -13   0   0  240.38   23.80
 -13   0   0  240.58   31.20
  13   0   0  284.47   33.80
  13   0   0  297.17   36.70
  13   0   0  238.08   31.40
 -14   0   0   -1.00    7.60
 -14   0   0   58.99   19.30
  14   0   0   54.89   20.40
  14   0   0   17.20   15.60
  14   0   0   23.10   14.90
 -15   0   0  -13.70    9.20
 -15   0   0   -3.60   14.20
  15   0   0    7.70   16.60
  15   0   0    6.70   18.20
 -16   0   0   79.79   22.70
  16   0   0   75.99   25.10
  16   0   0   63.09   22.60
  16   0   0   63.19   24.70
 -17   0   0   -6.80   20.80
 -17   0   0  128.49   27.40
 -18   0   0   13.70   18.50
 -19   0   0   -9.90   30.60
 -20   0   0   -3.40   17.90
 -21   0   0   20.40   18.70
 -21   1   0    8.10   17.70
 -20   1   0    3.00   18.20
 -19   1   0    5.10   17.30
 -18   1   0    2.70   17.60
 -17   1   0   64.89   22.70
 -17   1   0    7.50   13.70
  16  -1   0   97.19   22.40
  16  -1   0  100.19   27.80
  16  -1   0   95.29   25.80
 -16   1   0  115.29   24.60
  15  -1   0   -2.00   14.70
  15  -1   0   11.30   14.90
  15  -1   0   16.70   16.90
 -15   1   0   22.10   17.00
  14  -1   0    8.80   15.40
  14  -1   0   35.10   16.90
  14  -1   0   41.70   19.00
  14  -1   0   33.40   15.50
 -14   1   0   25.00   17.30
 -14   1   0   39.00   19.00
 -14   1   0   21.60   15.80
  13  -1   0  180.88   29.30
  13  -1   0  163.48   28.00
  13  -1   0  148.69   23.30
 -13   1   0  168.18   41.10
 -13   1   0  154.28   28.40
 -13   1   0  194.88   36.40
  12  -1   0  216.48   30.70
  12  -1   0  243.38   13.50
  12  -1   0  236.58   39.30
 -12   1   0  226.48   20.60
 -12   1   0  248.28   17.00
 -12   1   0  249.78   26.30
 -12   1   0  267.87   29.90
  11  -1   0  222.78   28.10
  11  -1   0  195.28   24.70
  11  -1   0  203.88   26.10
  11  -1   0  215.98   13.40
 -11   1   0  187.28   23.60
 -11   1   0  190.68   24.60
 -11   1   0  239.88   28.00
 -11   1   0  224.28   19.40
 -11   1   0  189.48   15.00
  10  -1   0   63.29   16.00
  10  -1   0   39.30   12.80
  10  -1   0   75.49   18.00
  10  -1   0   52.29    7.40
 -10   1   0   52.29   14.30
 -10   1   0   31.10    8.10
 -10   1   0   51.99   16.80
 -10   1   0   55.89   14.30
 -10   1   0   71.69   14.90
   9  -1   0    5.90   10.00
   9  -1   0    4.10    9.30
   9  -1   0    6.90    4.70
   9  -1   0    9.60    8.80
  -9   1   0   10.80    9.60
  -9   1   0   16.90    9.60
  -9   1   0    7.30    5.50
  -9   1   0    9.60   10.60
  -9   1   0   15.30   10.60
   8  -1   0   86.89   14.90
   8  -1   0   83.29    9.00
   8  -1   0   66.39   13.10
   8  -1   0   76.09   14.90
  -8   1   0   90.99   11.40
  -8   1   0   89.89   14.20
  -8   1   0   69.69   13.60
  -8   1   0   80.89   13.80
  -8   1   0   91.29   10.50
   7  -1   0   54.49   12.20
   7  -1   0   48.40    6.40
   7  -1   0   60.19   12.90
   7  -1   0   64.59   12.40
  -7   1   0   59.99   10.60
  -7   1   0   73.69   13.80
  -7   1   0   47.40   11.90
  -7   1   0   54.59    7.90
  -7   1   0   67.29   12.80
   6  -1   0  324.57   20.30
   6  -1   0  325.37   22.90
   6  -1   0  332.27   21.20
   6  -1   0  326.07   15.10
   6  -1   0  318.37   19.70
  -6   1   0  341.17   23.30
  -6   1   0  315.37   20.60
  -6   1   0  316.47   22.20
  -6   1   0  342.37   20.60
  -6   1   0  317.47   15.80
   5  -1   0 1240.08   40.60
   5  -1   0 1218.18   39.50
   5  -1   0 1255.87   34.20
   5  -1   0 1307.37   43.20
   5  -1   0 1239.68   33.40
  -5   1   0 1235.68   39.70
  -5   1   0 1271.17   34.20
  -5   1   0 1271.07   35.10
  -5   1   0 1255.47   42.30
  -5   1   0 1282.27   40.80
   4  -1   0 1435.06   41.70
   4  -1   0 1403.36   37.10
   4  -1   0 1486.75   37.30
   4  -1   0 1472.75   42.50
   4  -1   0 1526.95   44.80
  -4   1   0 1497.25   44.40
  -4   1   0 1466.55   38.10
  -4   1   0 1475.25   41.80
  -4   1   0 1480.55   37.30
  -4   1   0 1491.55   42.60
   3  -1   0   29.80    6.70
   3  -1   0   40.60    6.90
   3  -1   0   59.09    8.20
   3  -1   0   40.70    4.70
  -3   1   0   32.10   11.80
  -3   1   0   31.10   11.70
  -3   1   0   47.70    5.60
  -3   1   0   61.49    7.20
   2  -1   0  494.15   14.50
   2  -1   0  481.95   16.10
   2  -1   0  495.05   13.10
   2  -1   0  503.35   14.80
   2  -1   0  487.55   13.20
  -2   1   0  487.35   14.60
  -2   1   0  491.95   16.10
  -2   1   0  495.35   13.10
  -2   1   0  498.05   13.80
  -1  -1   0  137.49    9.90
  -1  -1   0  139.79   10.30
  -1  -1   0  166.28    9.40
  -1  -1   0  143.19    9.80
  -1  -1   0  136.79    7.00
   1   1   0  128.99    9.60
   1   1   0  140.39    6.90
   1   1   0  151.98    9.20
   1   1   0  141.89   10.20
   1   1   0  143.69   10.10
  -2  -1   0 3608.54   83.49
  -2  -1   0 3551.74   86.39
  -2  -1   0 3641.94   90.69
  -2  -1   0 3771.52   89.69
   2   1   0 3642.14   83.49
   2   1   0 3643.34   87.59
   2   1   0 3655.13   90.79
   2   1   0 3702.23   89.59
  -3  -1   0  765.32   28.00
  -3  -1   0  737.23   30.20
  -3  -1   0  779.12   29.80
  -3  -1   0  782.62   29.90
  -3  -1   0  792.52   22.80
   3   1   0  780.02   30.40
   3   1   0  810.42   23.00
   3   1   0  767.22   30.60
   3   1   0  847.12   34.10
   3   1   0  810.42   28.30
  -4  -1   0 1146.59   41.20
  -4  -1   0 1138.49   41.70
  -4  -1   0 1158.78   31.80
  -4  -1   0 1177.78   36.10
  -4  -1   0 1174.88   40.90
   4   1   0 1173.38   31.80
   4   1   0 1130.59   41.50
   4   1   0 1108.69   40.10
   4   1   0 1168.08   41.60
  -5  -1   0   15.70    8.60
  -5  -1   0   16.00    8.40
  -5  -1   0   -2.00    7.40
  -5  -1   0   11.00    6.90
  -5  -1   0   11.80    4.40
   5   1   0   25.50   11.20
   5   1   0   14.70    9.30
   5   1   0   17.80    5.50
   5   1   0   21.60   10.20
  -6  -1   0  313.77   18.90
  -6  -1   0  333.47   24.40
  -6  -1   0  302.27   14.70
  -6  -1   0  311.07   24.20
  -6  -1   0  351.46   24.20
   6   1   0  310.77   14.60
   6   1   0  283.07   22.90
   6   1   0  318.07   24.90
   6   1   0  340.57   25.30
   6   1   0  301.87   21.90
  -7  -1   0    3.80    8.70
  -7  -1   0    7.00   10.60
  -7  -1   0    2.90    9.30
  -7  -1   0    7.00    4.50
  -7  -1   0    7.70    6.70
   7   1   0    1.60    8.10
   7   1   0    3.10    8.00
   7   1   0    1.60    4.20
   7   1   0   -4.50    9.10
   7   1   0   -2.20    7.40
  -8  -1   0   38.80   13.20
  -8  -1   0   57.09   12.30
  -8  -1   0   56.69   19.50
  -8  -1   0   56.09   16.50
  -8  -1   0   39.40    9.40
   8   1   0   59.39   16.10
   8   1   0   70.29   18.40
   8   1   0   43.00    6.70
   8   1   0   42.70   13.60
   8   1   0   41.50   13.50
  -9  -1   0   -3.60    9.40
  -9  -1   0    2.70   10.40
  -9  -1   0   11.60   10.60
  -9  -1   0    7.30   10.50
  -9  -1   0    6.40    6.90
   9   1   0    5.30    5.00
   9   1   0   13.20   11.10
   9   1   0   12.60   11.70
   9   1   0   -2.00    9.00
   9   1   0    9.80   10.20
 -10  -1   0    3.10   11.80
 -10  -1   0   30.10   13.60
 -10  -1   0   27.60    9.20
 -10  -1   0   25.40   12.80
 -10  -1   0   28.90   13.50
  10   1   0   19.40   12.70
  10   1   0   15.20   13.00
  10   1   0   22.90    6.10
  10   1   0   33.40   18.60
 -11  -1   0  -12.70   10.20
 -11  -1   0    6.50    6.60
 -11  -1   0    8.10   11.50
  11   1   0   -2.20    4.20
  11   1   0  -10.60   10.10
  11   1   0    3.10   13.50
  11   1   0  -15.80   10.40
 -12  -1   0   49.90    9.40
 -12  -1   0   35.60   27.50
 -12  -1   0   34.60   13.70
 -12  -1   0   77.89   18.30
  12   1   0   88.39   22.90
  12   1   0   68.89   19.70
  12   1   0   79.09   31.90
 -13  -1   0  190.98   26.70
 -13  -1   0  165.18   29.20
  13   1   0  115.79   23.20
  13   1   0  129.09   24.40
  13   1   0  139.99   25.30
 -14  -1   0    4.20   10.20
 -14  -1   0   32.30   17.10
  14   1   0   27.90   22.70
  14   1   0   16.20   15.60
  14   1   0   11.50   13.80
 -15  -1   0   95.89   23.80
  15   1   0   60.29   23.50
  15   1   0   79.29   26.80
  15   1   0   71.49   23.10
 -16  -1   0   85.09   23.00
  16   1   0   70.29   34.00
 -17  -1   0   13.20   18.00
 -18  -1   0  -18.40   15.20
 -19  -1   0    8.20   18.30
 -20  -1   0   -3.00   17.30
 -22   2   0   24.60   20.10
 -21   2   0   -4.50   17.80
 -20   2   0   -3.20   21.40
 -19   2   0   -7.60   10.40
 -18   2   0    6.00   16.70
  17  -2   0    7.60   15.10
  17  -2   0  -11.30   18.10
  17  -2   0    1.80   16.70
 -17   2   0   -4.00   15.20
  16  -2   0  131.69   26.40
  16  -2   0   93.09   25.80
  16  -2   0   89.99   23.30
 -16   2   0  177.78   27.30
  15  -2   0    0.10   14.20
  15  -2   0   18.30   15.60
  15  -2   0   21.50   14.00
 -15   2   0  -20.70   15.20
 -15   2   0   17.50   16.00
 -15   2   0    4.20    8.90
  14  -2   0   58.39   18.60
  14  -2   0   68.19   19.80
 -14   2   0   64.59   17.50
 -14   2   0   38.50   17.60
 -14   2   0   92.79   39.50
  13  -2   0   65.99   18.10
  13  -2   0   22.30   15.50
  13  -2   0   38.90    6.50
 -13   2   0   61.99   16.10
  12  -2   0  296.67   16.00
  12  -2   0  352.86   34.70
  12  -2   0  301.47   29.00
 -12   2   0  287.67   26.30
 -12   2   0  287.37   16.40
 -12   2   0  311.87   30.90
 -12   2   0  375.16   30.60
 -12   2   0  300.77   22.20
  11  -2   0    7.70   11.50
  11  -2   0   -0.80    9.30
  11  -2   0    5.70    4.90
  11  -2   0    1.70   10.80
 -11   2   0    2.90   10.40
 -11   2   0   16.40   10.70
 -11   2   0   11.50    9.80
 -11   2   0   -0.70   10.20
 -11   2   0    0.20    4.60
  10  -2   0   46.70   14.70
  10  -2   0   29.40   11.50
  10  -2   0   48.40    7.60
  10  -2   0   49.99   12.80
 -10   2   0   51.79   13.10
 -10   2   0   39.20    7.50
 -10   2   0   49.99   12.80
 -10   2   0   44.30   13.50
   9  -2   0    1.90    4.50
   9  -2   0   10.80    9.90
   9  -2   0    9.70    9.50
   9  -2   0   10.50    9.50
  -9   2   0   13.60   10.20
  -9   2   0    5.80    5.00
  -9   2   0    3.90    8.40
  -9   2   0    5.10    8.60
  -9   2   0   13.10    9.10
   8  -2   0   19.80    5.30
   8  -2   0   12.30    7.60
   8  -2   0    8.60    9.10
   8  -2   0    7.70    8.90
   8  -2   0   14.20    5.30
  -8   2   0   12.50    8.20
  -8   2   0   19.30    9.30
  -8   2   0   21.90    6.00
  -8   2   0    7.20    8.40
  -8   2   0   23.10   10.40
   7  -2   0  688.23   23.10
   7  -2   0  662.73   22.00
   7  -2   0  702.23   33.10
   7  -2   0  637.24   28.10
   7  -2   0  670.43   29.70
  -7   2   0  653.43   28.90
  -7   2   0  644.64   31.90
  -7   2   0  666.63   22.10
  -7   2   0  656.63   28.40
  -7   2   0  637.44   27.30
   6  -2   0   -6.50    6.10
   6  -2   0   -6.50    6.40
   6  -2   0    0.30    3.90
   6  -2   0    1.20    6.80
   6  -2   0    2.90    4.10
  -6   2   0    0.80    6.60
  -6   2   0    0.10    3.40
  -6   2   0   -0.80    5.40
  -6   2   0   -5.60    6.00
  -6   2   0   -2.20    6.50
   5  -2   0  837.22   28.40
   5  -2   0  827.82   30.90
   5  -2   0  820.72   23.30
   5  -2   0  824.22   27.60
   5  -2   0  807.12   24.50
  -5   2   0  849.12   31.00
  -5   2   0  834.12   28.00
  -5   2   0  825.82   25.20
  -5   2   0  807.72   23.10
   4  -2   0   -1.00    5.10
   4  -2   0   -3.20    4.50
   4  -2   0    0.40    3.30
   4  -2   0    1.80    4.80
   4  -2   0    0.50    4.40
  -4   2   0    8.40    5.80
  -4   2   0   -1.90    5.40
  -4   2   0   -3.10    4.90
   3  -2   0 9356.06  207.88
   3  -2   0 9457.85  211.48
  -3   2   0 9610.94  211.38
  -3   2   0 9505.65  207.98
   2  -2   0 1256.87   32.60
   2  -2   0 1432.26   33.10
   2  -2   0 1360.46   32.00
   2  -2   0 1370.06   32.60
   2  -2   0 1409.96   35.90
  -2   2   0 1419.56   33.60
  -2   2   0 1359.56   32.50
  -2   2   0 1360.66   31.90
   1  -2   0 3918.61   87.39
   1  -2   0 3816.42   86.99
   1  -2   0 3749.52   84.29
   1  -2   0 3859.41   87.49
  -1   2   0 3819.52   86.79
  -1   2   0 3700.33   84.89
  -1   2   0 3822.92   86.89
  -1   2   0 3887.61   87.39
  -1   2   0 3590.74   86.89
   0  -2   0  270.47   15.90
   0  -2   0  214.28   12.40
   0  -2   0  236.28   11.10
   0  -2   0  232.58   11.50
   0  -2   0  224.98   11.00
   0   2   0  228.78   11.10
   0   2   0  210.68   12.80
   0   2   0  217.18   11.50
   0   2   0  225.68   11.00
  -1  -2   0  114.79   11.60
  -1  -2   0   70.29   10.80
  -1  -2   0  116.99    9.30
  -1  -2   0  102.89   12.40
   1   2   0  126.19   11.60
   1   2   0   91.89   11.70
   1   2   0  112.39    9.50
   1   2   0  126.39   12.40
  -2  -2   0  236.98   15.10
  -2  -2   0  208.78   11.70
  -2  -2   0  200.58   17.30
  -2  -2   0  290.07   21.40
  -2  -2   0  231.28   16.30
  -2  -2   0  218.08   15.20
   2   2   0  195.08   14.70
   2   2   0  215.58   17.30
   2   2   0  189.28   16.20
   2   2   0  245.98   17.10
   2   2   0  200.78   11.60
  -3  -2   0   44.50    9.90
  -3  -2   0   47.60   10.60
  -3  -2   0   47.00    9.40
  -3  -2   0   45.80    6.30
  -3  -2   0   40.50    8.80
   3   2   0  129.29   27.80
   3   2   0   38.50    9.60
   3   2   0   49.10    9.20
   3   2   0   38.40    9.20
   3   2   0   43.50    6.40
  -4  -2   0   34.20    6.10
  -4  -2   0   43.00   12.60
  -4  -2   0   48.30   10.50
  -4  -2   0   42.90   12.50
  -4  -2   0   48.90   10.00
   4   2   0   28.80    9.30
   4   2   0   26.40    5.60
   4   2   0   41.70   13.90
   4   2   0   38.60    9.80
   4   2   0   35.00   10.40
  -5  -2   0   23.30    8.30
  -5  -2   0   17.20    5.20
  -5  -2   0   19.10    9.30
  -5  -2   0   16.60    9.90
  -5  -2   0   21.60    9.40
   5   2   0   21.00    9.10
   5   2   0   23.70    8.70
   5   2   0   27.90   10.80
   5   2   0   22.30    5.70
   5   2   0   14.30    9.30
  -6  -2   0  907.41   41.10
  -6  -2   0  877.51   41.20
  -6  -2   0  874.91   29.10
  -6  -2   0  878.21   35.10
  -6  -2   0  870.51   42.10
   6   2   0  851.11   38.10
   6   2   0  864.61   42.50
   6   2   0  883.31   41.40
   6   2   0  849.02   28.80
  -7  -2   0   11.50    8.70
  -7  -2   0   12.70    8.10
  -7  -2   0   21.80   11.00
  -7  -2   0   13.80    5.60
  -7  -2   0   24.20   12.00
   7   2   0   14.10    9.90
   7   2   0   32.40   12.70
   7   2   0   15.10    5.60
   7   2   0   12.40    9.30
   7   2   0    0.20   11.50
  -8  -2   0  119.49   21.70
  -8  -2   0  140.09   16.80
  -8  -2   0  108.39   18.20
  -8  -2   0  141.09   12.40
  -8  -2   0  150.68   24.30
   8   2   0  123.19   11.90
   8   2   0  146.79   19.30
   8   2   0  106.49   19.10
   8   2   0   99.99   20.00
  -9  -2   0  157.98   16.40
  -9  -2   0  158.38   25.60
  -9  -2   0  108.19   18.50
  -9  -2   0  129.79   16.40
  -9  -2   0  136.79   24.70
   9   2   0  141.59   24.00
   9   2   0  105.49   20.20
   9   2   0  153.28   20.00
   9   2   0  145.29   12.60
 -10  -2   0    6.90    7.50
 -10  -2   0   24.00   13.30
 -10  -2   0   -5.40   11.20
  10   2   0   13.00    5.70
  10   2   0   14.90   12.90
  10   2   0    4.60   15.30
  10   2   0   34.20   30.20
 -11  -2   0   14.80   13.50
 -11  -2   0    7.20    7.10
 -11  -2   0   17.80   13.60
 -11  -2   0   10.00   12.60
  11   2   0   17.30   13.70
  11   2   0   38.90   15.90
  11   2   0   23.80   16.80
 -12  -2   0   29.40   14.00
 -12  -2   0   30.80   16.30
 -12  -2   0   58.49   21.50
 -12  -2   0   20.00    7.70
 -12  -2   0   54.89   17.70
  12   2   0   41.50   19.30
  12   2   0   74.59   24.20
  12   2   0   22.40   16.30
  12   2   0   42.50   16.50
 -13  -2   0   50.39   19.40
  13   2   0   29.10   16.90
  13   2   0   50.39   20.50
  13   2   0   50.49   21.70
 -14  -2   0  -17.30    7.50
 -14  -2   0   -5.10   10.60
 -14  -2   0   37.00   18.40
  14   2   0   11.40   20.80
  14   2   0   13.80   17.10
  14   2   0    1.50   16.30
 -15  -2   0   12.20   15.60
 -15  -2   0    3.10   17.60
  15   2   0  -26.30   23.90
  15   2   0   26.40   25.30
 -16  -2   0   18.80   20.70
 -16  -2   0   -2.90   16.30
 -17  -2   0    8.60   18.10
 -18  -2   0  -14.30   17.50
 -19  -2   0   -6.50   19.30
 -20  -2   0   -9.40   16.30
 -22   3   0   23.40   19.30
 -21   3   0    1.90   16.00
 -20   3   0   -4.30   16.10
 -19   3   0   12.70   13.70
  18  -3   0   15.40   17.90
 -18   3   0   14.70   14.30
 -18   3   0  -19.40   25.40
  17  -3   0   75.39   22.60
  17  -3   0   48.40   27.30
  17  -3   0   87.39   23.20
 -17   3   0  133.29   26.00
  16  -3   0  111.19   24.50
  16  -3   0  116.49   23.60
  16  -3   0   48.10   17.50
 -16   3   0  119.19   22.80
  15  -3   0   39.70   14.50
  15  -3   0    1.60    4.60
  15  -3   0   -3.60   13.90
 -15   3   0  -17.20   12.30
 -15   3   0   13.40   13.20
 -15   3   0   13.80   14.80
 -15   3   0    9.40    7.40
  14  -3   0   -0.20   10.80
  14  -3   0    2.50   13.40
  14  -3   0    1.50    4.40
 -14   3   0    2.50    5.30
 -14   3   0   12.60   12.80
 -14   3   0   14.90   13.90
  13  -3   0   70.79    9.20
  13  -3   0   91.69   20.20
  13  -3   0   54.39   23.80
 -13   3   0  105.99   18.30
 -13   3   0   42.60   18.20
 -13   3   0  100.89   17.90
  12  -3   0   13.80   10.50
  12  -3   0   -3.00    9.30
  12  -3   0   -0.30   10.10
  12  -3   0    7.20    5.60
 -12   3   0   10.60   10.60
 -12   3   0   -1.70   11.20
 -12   3   0    3.50    8.10
 -12   3   0   11.50   11.30
  11  -3   0    0.80   10.00
  11  -3   0    7.40   10.90
  11  -3   0    1.80    5.50
  11  -3   0   -1.60    8.40
 -11   3   0   -4.20    8.10
 -11   3   0    6.40    9.70
 -11   3   0   -1.80    3.80
 -11   3   0   12.70   10.50
 -11   3   0    4.70   10.10
  10  -3   0   -2.80    8.00
  10  -3   0   -1.00    4.70
  10  -3   0    5.10    9.60
  10  -3   0    2.00    9.10
 -10   3   0    0.70    7.30
 -10   3   0    7.80    5.60
 -10   3   0   -8.00    8.30
 -10   3   0   -6.00    8.70
 -10   3   0   -4.70    7.80
   9  -3   0  405.16   24.60
   9  -3   0  399.86   28.20
   9  -3   0  382.86   23.10
   9  -3   0  379.66   16.00
   9  -3   0  401.46   18.70
  -9   3   0  396.86   23.90
  -9   3   0  400.06   20.10
  -9   3   0  385.46   21.70
  -9   3   0  422.16   27.80
  -9   3   0  387.76   22.40
   8  -3   0  571.84   26.00
   8  -3   0  596.44   31.10
   8  -3   0  574.74   22.50
   8  -3   0  551.24   19.40
   8  -3   0  571.64   27.20
  -8   3   0  592.84   25.40
  -8   3   0  561.04   29.80
  -8   3   0  579.74   26.40
  -8   3   0  596.44   23.50
   7  -3   0  481.65   22.20
   7  -3   0  497.25   35.40
   7  -3   0  411.46   36.00
   7  -3   0  488.05   17.20
  -7   3   0  505.55   26.10
  -7   3   0  514.55   20.70
  -7   3   0  497.25   22.20
   6  -3   0  701.33   25.70
   6  -3   0  708.23   25.20
   6  -3   0  697.43   21.70
   6  -3   0  716.43   29.40
  -6   3   0  732.33   24.30
  -6   3   0  754.72   29.50
  -6   3   0  728.13   25.60
   5  -3   0  276.27   13.70
   5  -3   0  266.87   13.00
   5  -3   0  243.98   10.70
   5  -3   0  263.87   11.60
   5  -3   0  285.97   15.90
  -5   3   0  260.77   12.50
  -5   3   0  267.47   13.10
  -5   3   0  262.57   16.00
   4  -3   0 4338.37  102.59
   4  -3   0 4331.37   99.59
   4  -3   0 4325.27   99.49
   4  -3   0 4298.57   99.99
  -4   3   0 4319.57   98.39
  -4   3   0 4590.34  100.69
  -4   3   0 4371.26  100.69
  -4   3   0 4375.36  102.49
   3  -3   0 5770.32  127.59
   3  -3   0 5645.74  127.79
   3  -3   0 5907.11  128.19
   3  -3   0 5848.21  132.49
   3  -3   0 5539.85  126.59
  -3   3   0 5646.94  127.29
  -3   3   0 5594.14  126.49
  -3   3   0 5685.53  128.49
   2  -3   0 1187.78   32.20
   2  -3   0 1168.78   31.60
   2  -3   0 1119.49   30.60
  -2   3   0 1194.28   31.60
  -2   3   0 1165.28   29.40
  -2   3   0 1161.78   30.20
   1  -3   0  401.96   14.00
   1  -3   0  369.86   17.80
   1  -3   0  367.76   16.90
  -1   3   0  371.66   17.10
  -1   3   0  377.26   13.90
  -1   3   0  390.06   17.40
  -1   3   0  359.16   17.50
  -1   3   0  414.86   14.00
   0  -3   0 1308.07   37.20
   0  -3   0 1233.18   35.40
   0  -3   0 1334.97   36.50
   0  -3   0 1239.28   38.80
   0  -3   0 1170.88   39.60
   0   3   0 1261.37   36.80
   0   3   0 1223.48   38.40
   0   3   0 1223.98   35.30
  -1  -3   0 4378.46  102.69
  -1  -3   0 4261.37  105.19
  -1  -3   0 4182.58  109.29
  -1  -3   0 4403.06  105.19
   1   3   0 4353.46  105.39
   1   3   0 4284.87  104.69
   1   3   0 4385.56  102.79
   1   3   0 4275.27  109.59
  -2  -3   0    3.30    5.00
  -2  -3   0    8.00    6.70
  -2  -3   0   17.30   22.20
  -2  -3   0    6.60    7.50
  -2  -3   0    2.20    6.90
  -2  -3   0   12.00   10.80
   2   3   0   -1.50    4.80
   2   3   0    4.90    6.60
   2   3   0   10.20   20.40
   2   3   0   -5.90    5.70
   2   3   0   -2.70    7.60
  -3  -3   0   22.10    7.60
  -3  -3   0   31.30   12.20
  -3  -3   0   11.50    8.10
  -3  -3   0   20.90    6.00
  -3  -3   0   28.90    9.40
   3   3   0    7.70    6.60
   3   3   0   25.50    8.60
   3   3   0   19.00    5.70
   3   3   0   25.10   15.30
  -4  -3   0   -3.70   12.30
  -4  -3   0    9.10    7.70
  -4  -3   0    5.00    5.10
  -4  -3   0    2.40    7.50
  -4  -3   0    2.50    6.90
   4   3   0    2.50    8.10
   4   3   0    0.70   11.80
   4   3   0    2.70    7.10
   4   3   0    2.90    4.50
   4   3   0   -0.80    5.30
  -5  -3   0   16.10    9.70
  -5  -3   0    8.10    5.30
  -5  -3   0    8.20   13.80
  -5  -3   0   -0.70    7.50
  -5  -3   0   20.60   12.50
   5   3   0   11.90    5.30
   5   3   0   16.00    8.80
   5   3   0   16.90    9.00
   5   3   0   12.80   14.10
   5   3   0   11.30   11.30
  -6  -3   0   -7.30    9.60
  -6  -3   0   -4.50    6.60
  -6  -3   0    2.00    8.60
  -6  -3   0   -5.00   11.20
  -6  -3   0    2.40    5.00
   6   3   0   -1.20    4.80
   6   3   0   10.80    8.90
   6   3   0   -2.20    8.90
   6   3   0   -9.20    8.00
  -7  -3   0  646.04   33.20
  -7  -3   0  691.03   41.60
  -7  -3   0  655.13   39.70
  -7  -3   0  696.43   27.00
  -7  -3   0  675.83   39.50
   7   3   0  686.73   27.10
   7   3   0  724.43   43.20
   7   3   0  700.93   37.80
   7   3   0  703.63   40.90
  -8  -3   0   89.99   10.80
  -8  -3   0  112.49   23.00
  -8  -3   0   94.19   18.20
  -8  -3   0   65.79   13.50
  -8  -3   0  107.89   20.90
   8   3   0  134.99   26.70
   8   3   0   62.19   15.00
   8   3   0  102.69   12.20
   8   3   0   92.89   18.90
  -9  -3   0  208.48   15.10
  -9  -3   0  192.68   19.90
  -9  -3   0  170.68   25.90
   9   3   0  186.38   27.80
   9   3   0  173.08   27.00
   9   3   0  196.28   15.20
   9   3   0  191.08   23.90
 -10  -3   0   -1.00    7.10
 -10  -3   0   16.40   13.70
 -10  -3   0    7.70   11.50
  10   3   0   15.20   12.50
  10   3   0    2.00   14.20
  10   3   0    0.30   12.20
  10   3   0   15.40   26.80
 -11  -3   0    7.20   14.30
 -11  -3   0    9.00   14.60
 -11  -3   0    0.80    6.80
 -11  -3   0    2.50   11.20
 -11  -3   0  -18.30   13.30
  11   3   0   13.30   15.40
  11   3   0  -13.10   14.60
  11   3   0   13.10   17.00
  11   3   0    6.00   13.70
 -12  -3   0   16.30   15.40
 -12  -3   0   18.70    8.40
 -12  -3   0    5.20   10.00
  12   3   0    2.60   10.90
  12   3   0   15.80   14.40
  12   3   0   11.80   19.30
 -13  -3   0   -7.20    5.10
 -13  -3   0  -22.40   13.10
 -13  -3   0    6.80   11.40
  13   3   0  -21.80   17.90
  13   3   0   32.60   21.30
  13   3   0   -1.10   16.20
 -14  -3   0  -10.40    5.30
 -14  -3   0   -2.80   16.30
 -14  -3   0  -23.00   10.40
  14   3   0  -14.00   16.00
  14   3   0   32.90   18.90
  14   3   0  -48.90   18.90
 -15  -3   0  -19.60   23.80
 -15  -3   0    9.30   17.00
 -15  -3   0  -14.30   14.00
  15   3   0    8.00   28.90
 -16  -3   0   -1.20   28.00
 -16  -3   0   16.50   18.40
 -17  -3   0   -8.80   15.80
 -18  -3   0    8.70   19.40
 -19  -3   0   -2.50   17.20
 -23   4   0   -4.00   16.80
 -22   4   0    8.20   18.00
 -21   4   0    1.80   14.90
 -20   4   0   -1.20   14.20
 -19   4   0   38.00   19.10
  18  -4   0   -3.20   13.40
  18  -4   0  -16.30   15.60
  18  -4   0  -35.20   18.40
 -18   4   0  -19.30   11.90
 -18   4   0    8.40   14.20
  17  -4   0   12.00   13.80
  17  -4   0   21.70   17.60
  17  -4   0   58.79   19.40
 -17   4   0  -13.40    9.30
 -17   4   0   44.80   18.10
  16  -4   0   17.30   14.80
  16  -4   0  -17.10   11.50
  16  -4   0   12.00   13.40
 -16   4   0    6.80   15.50
 -16   4   0   26.10   15.50
  15  -4   0  166.38   12.60
  15  -4   0  170.78   27.50
  15  -4   0  182.08   25.40
 -15   4   0  179.98   24.20
 -15   4   0  167.18   21.20
 -15   4   0  183.28   27.20
  14  -4   0   18.60    6.30
  14  -4   0    5.90   12.20
  14  -4   0    7.90   10.20
 -14   4   0    2.50   14.20
 -14   4   0    9.80   11.80
 -14   4   0    3.90    5.40
  13  -4   0   39.60    8.40
  13  -4   0   56.59   17.00
  13  -4   0   33.20   14.90
 -13   4   0   48.60   15.30
 -13   4   0   29.40   14.30
 -13   4   0   64.69   16.30
  12  -4   0  143.19   20.60
  12  -4   0  121.09   13.60
  12  -4   0  100.79   18.90
  12  -4   0  111.39   18.20
 -12   4   0  122.79   18.10
 -12   4   0  113.79   16.00
 -12   4   0  101.09   18.50
 -12   4   0  119.39   18.00
  11  -4   0   79.19   10.40
  11  -4   0   83.29   16.70
  11  -4   0   99.49   16.40
  11  -4   0   90.19   15.90
 -11   4   0  114.59   17.00
 -11   4   0  126.79   18.10
 -11   4   0   91.19   14.20
 -11   4   0   60.99   24.70
  10  -4   0   49.20    8.80
  10  -4   0   50.79    6.50
  10  -4   0   51.69   13.20
  10  -4   0   90.39   15.70
  10  -4   0   53.49   10.80
 -10   4   0   63.79   12.60
 -10   4   0   54.49   13.90
 -10   4   0   70.89   13.20
   9  -4   0  603.74   20.00
   9  -4   0  569.24   31.50
   9  -4   0  570.74   26.20
   9  -4   0  555.54   26.70
  -9   4   0  583.14   31.10
  -9   4   0  586.74   24.80
  -9   4   0  582.84   26.10
   8  -4   0  253.87   12.50
   8  -4   0  248.58   17.00
   8  -4   0  282.27   21.20
   8  -4   0  267.97   16.60
  -8   4   0  257.17   15.60
  -8   4   0  277.07   20.50
  -8   4   0  260.07   15.90
   7  -4   0  205.18   13.50
   7  -4   0  215.48   14.20
   7  -4   0  230.58   17.40
   7  -4   0  215.88   11.40
  -7   4   0  212.08   13.50
  -7   4   0  208.58   17.40
  -7   4   0  214.68   13.80
  -7   4   0  174.48   18.10
   6  -4   0    2.40    5.00
   6  -4   0    6.10    5.30
   6  -4   0   13.90    4.90
   6  -4   0    7.60    5.10
   6  -4   0    6.40    5.30
  -6   4   0    3.60    6.80
  -6   4   0   11.70    4.90
  -6   4   0    8.40    5.60
  -6   4   0    4.10    5.70
  -6   4   0    8.40    5.20
   5  -4   0  663.33   21.00
   5  -4   0  704.43   24.10
   5  -4   0  688.63   21.00
   5  -4   0  672.53   19.70
  -5   4   0  673.83   19.70
  -5   4   0  673.23   22.30
  -5   4   0  688.83   20.50
  -5   4   0  689.13   24.50
  -5   4   0  676.93   20.30
   4  -4   0 3623.84   83.99
   4  -4   0 3620.34   84.49
   4  -4   0 3553.34   82.59
   4  -4   0 3755.02   90.39
   4  -4   0 3584.64   84.19
  -4   4   0 3672.93   87.39
  -4   4   0 3620.94   85.19
  -4   4   0 3538.85   83.19
  -4   4   0 3549.74   82.39
   3  -4   0   19.10    6.00
   3  -4   0   16.30    5.90
   3  -4   0   14.90    5.40
   3  -4   0   13.20    5.70
  -3   4   0   20.00    6.00
  -3   4   0   14.20    5.70
  -3   4   0   28.70    5.90
  -3   4   0   25.60    6.80
   2  -4   0  223.58   14.80
   2  -4   0  240.18   10.50
   2  -4   0  280.77   15.30
   2  -4   0  249.88   14.50
  -2   4   0  264.87   15.40
  -2   4   0  242.08   12.90
  -2   4   0  233.28   14.90
  -2   4   0  235.08   11.90
  -2   4   0  243.28   14.30
   1  -4   0  755.32   26.50
   1  -4   0  703.13   26.00
   1  -4   0  664.63   22.40
   1  -4   0  660.93   27.40
  -1   4   0  680.93   27.50
  -1   4   0  721.63   25.80
  -1   4   0  653.43   26.20
  -1   4   0  689.63   21.60
  -1   4   0  685.23   22.50
   0  -4   0  185.98   16.50
   0  -4   0  211.48   15.30
   0  -4   0  196.38   14.40
   0  -4   0  202.18   14.80
   0   4   0  168.78   16.30
   0   4   0  214.48   15.70
   0   4   0  198.78   14.10
   0   4   0  204.98   17.50
  -1  -4   0 1164.68   42.20
  -1  -4   0 1176.98   39.40
  -1  -4   0 1146.29   43.50
  -1  -4   0 1203.18   37.30
  -1  -4   0 1214.28   39.60
   1   4   0 1175.48   37.10
   1   4   0 1197.48   39.50
   1   4   0 1179.48   39.40
  -2  -4   0  571.14   28.30
  -2  -4   0  603.84   32.00
  -2  -4   0  601.44   24.50
  -2  -4   0  715.93   36.60
  -2  -4   0  592.04   28.50
  -2  -4   0  568.74   28.00
   2   4   0  701.23   38.00
   2   4   0  563.64   28.20
   2   4   0  611.44   24.70
   2   4   0  622.64   28.00
  -3  -4   0   12.40    8.70
  -3  -4   0    4.30    7.40
  -3  -4   0    4.00    8.30
  -3  -4   0    5.60    9.00
  -3  -4   0   13.30    6.20
  -3  -4   0   17.10   13.80
   3   4   0    7.90    5.70
   3   4   0    3.50    7.40
   3   4   0   12.20   13.60
   3   4   0    7.30    7.80
  -4  -4   0    8.20    8.80
  -4  -4   0   35.50   25.50
  -4  -4   0   17.50   12.40
  -4  -4   0   15.40    9.60
  -4  -4   0   20.70    6.30
   4   4   0   16.80    9.50
   4   4   0   26.50    7.00
   4   4   0   10.40    8.00
   4   4   0   18.90   15.40
  -5  -4   0   -2.50    9.10
  -5  -4   0    0.30    8.70
  -5  -4   0    8.20   10.10
  -5  -4   0   -1.10    5.30
  -5  -4   0   -3.50    7.90
   5   4   0    4.20    5.10
   5   4   0    5.80    8.40
   5   4   0   -5.90    6.70
   5   4   0   -8.30    8.80
  -6  -4   0  398.96   48.30
  -6  -4   0  245.58   22.00
  -6  -4   0  248.78   26.10
  -6  -4   0  222.48   25.90
  -6  -4   0  236.78   16.60
   6   4   0  238.38   23.90
   6   4   0  223.18   27.40
   6   4   0  216.18   16.00
   6   4   0  220.98   26.70
  -7  -4   0   60.29   13.50
  -7  -4   0   55.09   19.60
  -7  -4   0   58.59   15.70
  -7  -4   0   49.90   15.50
  -7  -4   0   50.89   17.50
   7   4   0   50.39   16.20
   7   4   0   59.19    9.70
   7   4   0   54.19   18.60
   7   4   0   46.50   13.80
  -8  -4   0   21.00   10.50
  -8  -4   0   73.89   11.70
  -8  -4   0   36.90   16.40
  -8  -4   0   28.40   12.40
   8   4   0   42.80   14.30
   8   4   0   52.99   19.80
   8   4   0   40.10   15.40
  -9  -4   0   97.09   12.00
  -9  -4   0  101.09   24.80
   9   4   0   85.59   21.50
   9   4   0   91.49   20.80
   9   4   0   72.69   19.10
   9   4   0   82.79   18.70
 -10  -4   0   14.80   14.60
 -10  -4   0   -2.60    3.80
 -10  -4   0   19.00   15.10
 -10  -4   0    8.60    7.10
  10   4   0   40.70   16.50
  10   4   0   25.60   19.50
  10   4   0   45.10   21.40
  10   4   0    2.40   22.00
 -11  -4   0    1.20   14.10
 -11  -4   0    8.50   14.80
 -11  -4   0   -1.30    6.90
 -11  -4   0  -12.50   23.70
  11   4   0   -2.10   14.50
  11   4   0    8.50   15.50
  11   4   0    3.30   12.20
  11   4   0   -0.80   15.80
 -12  -4   0   -4.30    9.60
 -12  -4   0    5.60   15.60
 -12  -4   0    2.80    6.50
  12   4   0   14.20   17.00
  12   4   0  -27.50   17.10
  12   4   0  -13.70   13.60
 -13  -4   0   -2.00    4.30
 -13  -4   0   -9.90   15.90
  13   4   0  -12.10   13.40
  13   4   0   19.10   18.80
  13   4   0  -14.90   21.20
 -14  -4   0   31.60   19.80
 -14  -4   0   -0.10   13.90
  14   4   0  -48.60   20.90
 -15  -4   0   45.00   22.00
 -15  -4   0  -32.10   20.90
 -16  -4   0   21.80   19.50
 -17  -4   0    1.00   18.40
 -18  -4   0    3.60   18.70
 -19  -4   0  -10.50   16.70
 -23   5   0   20.70   19.70
 -22   5   0    7.70   14.60
 -21   5   0    6.00   21.80
 -20   5   0   28.80   19.50
  19  -5   0   77.19   21.40
 -19   5   0   47.40   20.10
  18  -5   0   -8.40   13.70
  18  -5   0    3.00   17.10
  18  -5   0   -9.80   14.00
 -18   5   0   -9.50    9.20
 -18   5   0    4.00   18.40
  17  -5   0   -7.10   11.30
  17  -5   0    2.50   12.90
  17  -5   0    1.00   13.30
 -17   5   0   12.10   17.40
 -17   5   0   -6.60   14.10
  16  -5   0    5.70    5.70
  16  -5   0    7.60   13.50
  16  -5   0   -3.00   10.00
  16  -5   0    4.70   14.40
 -16   5   0   15.10   15.50
 -16   5   0  -33.70   12.50
 -16   5   0   -7.50   11.80
  15  -5   0   22.70   14.90
  15  -5   0   14.20    7.10
  15  -5   0   22.50   11.90
 -15   5   0   -4.50   13.20
 -15   5   0    9.80   13.60
 -15   5   0   16.90   13.10
  14  -5   0    2.70    5.60
  14  -5   0    9.00    9.10
  14  -5   0    0.50   10.50
 -14   5   0   -0.30   13.20
 -14   5   0   11.80   11.90
 -14   5   0    7.70    9.70
  13  -5   0   -2.00    6.10
  13  -5   0    5.70   11.40
  13  -5   0    3.00    9.60
  13  -5   0   11.10   11.40
 -13   5   0   10.10   11.90
 -13   5   0   -0.20   11.60
 -13   5   0   17.30   10.30
  12  -5   0   17.60    9.40
  12  -5   0   19.40   11.10
  12  -5   0   21.60    7.90
  12  -5   0   35.10   13.50
 -12   5   0   40.10   14.30
 -12   5   0   37.80   12.60
 -12   5   0   18.70   11.40
  11  -5   0    4.60    3.70
  11  -5   0   -2.70    5.80
  11  -5   0    9.90    8.70
  11  -5   0   10.20    8.20
  11  -5   0    8.20    9.60
 -11   5   0    2.60    7.70
 -11   5   0    7.20   10.30
 -11   5   0   12.00   10.50
  10  -5   0   27.70    8.80
  10  -5   0   10.30    8.50
  10  -5   0   31.00    5.90
  10  -5   0   38.00   10.20
 -10   5   0   24.10    9.60
 -10   5   0   24.10    8.20
 -10   5   0   29.40    8.90
 -10   5   0   40.10   11.80
   9  -5   0  223.08   20.40
   9  -5   0  222.68   15.50
   9  -5   0  211.58   11.90
   9  -5   0  240.88   16.60
  -9   5   0  231.88   19.50
  -9   5   0  226.88   14.80
  -9   5   0  210.08   14.00
  -9   5   0  211.08   15.70
   8  -5   0    1.30    5.50
   8  -5   0   -2.50   10.20
   8  -5   0    4.10    5.90
   8  -5   0   -0.10    4.30
  -8   5   0    4.20    5.10
  -8   5   0   -1.10    4.80
  -8   5   0   -2.90    6.00
  -8   5   0    3.30    7.50
   7  -5   0 1235.48   35.60
   7  -5   0 1191.88   39.50
   7  -5   0 1200.78   34.70
   7  -5   0 1220.48   34.50
  -7   5   0 1189.58   33.10
  -7   5   0 1226.88   39.50
  -7   5   0 1181.78   32.80
  -7   5   0 1122.79   47.60
  -7   5   0 1193.08   32.90
   6  -5   0 1902.41   56.49
   6  -5   0 1904.81   51.29
   6  -5   0 1907.81   47.70
   6  -5   0 1835.72   47.40
   6  -5   0 1754.92   45.90
  -6   5   0 1845.32   49.90
   5  -5   0   15.20    5.10
   5  -5   0   -0.50    4.00
   5  -5   0    5.20    4.80
   5  -5   0    4.50    6.30
   5  -5   0    3.40    4.80
  -5   5   0    2.50    4.20
  -5   5   0   -1.90    4.40
  -5   5   0    1.40    4.50
  -5   5   0    8.10    7.00
   4  -5   0    3.60    4.90
   4  -5   0   11.70    5.90
   4  -5   0    5.30    5.40
   4  -5   0    7.30    6.00
  -4   5   0    9.60    6.70
  -4   5   0   22.00    6.00
  -4   5   0    3.00    6.00
  -4   5   0   10.30    5.40
   3  -5   0  108.29   11.90
   3  -5   0   95.09   11.10
   3  -5   0   91.69    7.20
   3  -5   0  102.69   11.00
  -3   5   0   82.89   11.40
  -3   5   0   89.99    8.30
  -3   5   0   76.29    9.80
  -3   5   0  101.79   11.00
  -3   5   0   96.49    9.20
   2  -5   0   11.50    7.40
   2  -5   0    4.10    5.90
   2  -5   0    3.60    6.80
   2  -5   0    4.60    4.00
  -2   5   0   11.30    6.40
  -2   5   0   12.20    6.20
  -2   5   0   12.10    7.20
  -2   5   0   16.00    8.00
   1  -5   0  173.18   16.40
   1  -5   0  177.28   15.30
   1  -5   0  196.98   15.60
   1  -5   0  203.88   13.50
   1  -5   0  194.18   17.70
  -1   5   0  202.38   16.50
  -1   5   0  198.78   15.40
  -1   5   0  179.28   16.70
  -1   5   0  181.08   13.20
   0  -5   0   35.40    7.80
   0  -5   0   55.59    9.70
   0  -5   0   40.20   11.30
   0  -5   0   31.90    7.60
   0  -5   0   40.30    8.50
   0   5   0   45.60    9.30
   0   5   0   40.00   10.70
   0   5   0   98.29   27.90
   0   5   0   38.20    7.60
  -1  -5   0  161.48   19.80
  -1  -5   0  160.88   18.70
  -1  -5   0  185.08   15.60
  -1  -5   0  167.18   17.00
  -1  -5   0  176.78   17.30
   1   5   0  175.18   17.00
   1   5   0  173.08   19.40
   1   5   0  167.78   18.80
   1   5   0  168.18   16.50
  -2  -5   0  697.43   33.20
  -2  -5   0  725.43   32.60
  -2  -5   0  730.43   29.00
  -2  -5   0  639.24   36.00
  -2  -5   0  668.93   32.10
   2   5   0  684.23   36.50
   2   5   0  666.93   32.10
   2   5   0  728.23   32.30
  -3  -5   0   -1.90    7.10
  -3  -5   0    2.70   12.80
  -3  -5   0   -9.80    4.90
  -3  -5   0   -1.30   23.10
  -3  -5   0    0.20    7.60
  -3  -5   0   -2.90    7.40
   3   5   0   -3.10    5.40
   3   5   0    1.80    8.50
   3   5   0    3.10    7.60
   3   5   0   12.40    8.60
  -4  -5   0  502.35   40.60
  -4  -5   0  414.66   29.00
  -4  -5   0  412.96   27.10
  -4  -5   0  405.56   30.80
  -4  -5   0  410.06   26.50
   4   5   0  382.86   26.80
   4   5   0  444.76   30.10
   4   5   0  434.36   22.70
  -5  -5   0  442.96   49.20
  -5  -5   0  440.36   44.70
  -5  -5   0  414.06   33.00
  -5  -5   0  440.26   23.20
  -5  -5   0  421.56   28.60
   5   5   0  423.86   28.80
   5   5   0  409.86   33.90
   5   5   0  461.55   32.80
   5   5   0  445.26   23.10
  -6  -5   0   -4.70   10.70
  -6  -5   0    1.00    7.90
  -6  -5   0   13.10   11.00
  -6  -5   0    3.30    6.10
  -6  -5   0    6.40   12.80
   6   5   0    7.70   11.10
   6   5   0    3.80   12.60
   6   5   0    2.50    9.40
  -7  -5   0  266.57   19.70
  -7  -5   0  284.57   33.60
  -7  -5   0  310.37   31.70
  -7  -5   0  252.97   31.30
   7   5   0  288.87   28.80
   7   5   0  287.47   33.00
   7   5   0  313.37   32.30
   7   5   0  267.77   32.30
  -8  -5   0  380.16   35.60
  -8  -5   0  555.64   51.99
  -8  -5   0  336.97   27.80
  -8  -5   0  399.96   23.30
   8   5   0  479.95   47.80
   8   5   0  458.55   39.40
   8   5   0  384.86   34.20
   8   5   0  332.67   37.20
  -9  -5   0  412.66   58.99
  -9  -5   0  300.27   35.40
   9   5   0  393.86   39.00
   9   5   0  376.96   40.60
   9   5   0  371.86   38.80
 -10  -5   0    3.40    6.60
 -10  -5   0    8.90   13.60
 -10  -5   0   35.30   22.60
 -10  -5   0   -2.50    3.60
 -10  -5   0   -1.60   11.90
  10   5   0   12.90   16.80
  10   5   0  -13.50   10.40
  10   5   0  -16.60   15.50
  10   5   0   21.90   14.90
 -11  -5   0   58.59   19.90
 -11  -5   0   39.10   17.20
 -11  -5   0   15.40    9.10
  11   5   0   26.90   22.90
  11   5   0   32.10   20.20
  11   5   0   21.70   15.70
 -12  -5   0   32.30   18.40
 -12  -5   0   -0.80   13.30
  12   5   0   -6.90   14.20
  12   5   0   54.29   19.70
  12   5   0  -34.70   19.00
 -13  -5   0    5.60   13.70
 -13  -5   0   37.40   19.50
 -13  -5   0  -11.20    4.60
  13   5   0    6.50   22.10
 -14  -5   0   -3.10   15.30
 -14  -5   0   16.20   18.90
 -14  -5   0   -8.50   10.10
 -15  -5   0  -10.10   22.40
 -15  -5   0  -18.70   16.90
 -16  -5   0   17.80   26.10
 -17  -5   0   19.90   20.30
 -18  -5   0   27.60   20.30
 -23   6   0    1.80   18.20
 -22   6   0    5.70   14.00
 -21   6   0  -17.30   13.20
 -20   6   0  -11.90   14.40
  19  -6   0    8.70   13.00
  19  -6   0   -1.80   16.00
 -19   6   0   14.60   18.00
  18  -6   0   -6.50   12.00
  18  -6   0  -12.60   11.60
  18  -6   0    5.20   15.30
 -18   6   0   13.80   13.20
 -18   6   0    2.60   17.50
 -18   6   0  -20.30    8.50
  17  -6   0    1.30    6.20
  17  -6   0   27.80   17.10
  17  -6   0   -6.60    9.90
  17  -6   0    9.20    5.70
  17  -6   0    1.50   11.00
 -17   6   0   13.10   11.10
 -17   6   0   17.40   16.70
 -17   6   0  -30.00   27.80
  16  -6   0    5.20    6.60
  16  -6   0   18.40   12.60
  16  -6   0   18.20   13.70
 -16   6   0   22.10   16.00
 -16   6   0    6.20   15.00
 -16   6   0   -1.50    6.10
  15  -6   0   11.30    7.50
  15  -6   0   -3.10   17.70
  15  -6   0    5.30   11.90
 -15   6   0    1.80    9.50
 -15   6   0   -5.80    4.00
 -15   6   0   23.50   15.30
  14  -6   0   11.60   11.90
  14  -6   0   12.10    9.40
  14  -6   0   10.40    7.50
 -14   6   0    4.00    8.10
 -14   6   0    0.20    4.40
 -14   6   0    2.10   11.50
 -14   6   0    0.30   12.90
  13  -6   0    2.10    8.90
  13  -6   0    2.70    7.70
  13  -6   0   -1.10    7.50
  13  -6   0    7.80    9.40
 -13   6   0    0.10    5.50
 -13   6   0   -3.80   11.90
 -13   6   0   16.00   11.10
  12  -6   0   79.39   14.30
  12  -6   0   58.89   11.70
  12  -6   0   51.19    6.00
  12  -6   0   62.19   14.30
  12  -6   0   23.80    8.50
 -12   6   0   55.69   13.90
 -12   6   0   77.49   12.80
 -12   6   0   57.29    9.60
 -12   6   0   75.39   15.80
  11  -6   0    0.20    7.20
  11  -6   0    1.90    6.20
  11  -6   0    0.60    4.20
  11  -6   0    0.10    7.30
 -11   6   0    4.20   10.70
 -11   6   0    4.80    5.80
 -11   6   0    4.50    6.80
 -11   6   0  -11.40    8.00
  10  -6   0   48.30    9.50
  10  -6   0   64.49    8.00
  10  -6   0   59.29   10.40
  10  -6   0   55.79   12.30
 -10   6   0   61.59    9.50
 -10   6   0   61.69   13.10
 -10   6   0   65.89    9.50
 -10   6   0   45.50   11.30
   9  -6   0   22.60    8.50
   9  -6   0   26.60    6.70
   9  -6   0   18.50    6.60
   9  -6   0   34.30    8.20
  -9   6   0   35.40   10.20
  -9   6   0   34.30    8.50
   8  -6   0  183.78   12.00
   8  -6   0  189.88   18.60
   8  -6   0  156.68   11.40
   8  -6   0  164.48   15.10
   8  -6   0  173.38   12.80
  -8   6   0  169.48   13.70
  -8   6   0  161.38   10.10
   7  -6   0 1224.58   34.00
   7  -6   0 1231.58   43.80
   7  -6   0 1171.28   33.90
   7  -6   0 1185.68   37.50
   7  -6   0 1133.59   35.00
  -7   6   0 1207.08   32.60
  -7   6   0 1191.98   37.00
   6  -6   0   40.70    8.80
   6  -6   0   62.89    8.00
   6  -6   0   61.19    8.20
   6  -6   0   52.99    6.80
   6  -6   0   60.29    7.80
  -6   6   0   70.59    8.30
  -6   6   0   58.49    7.50
  -6   6   0   63.49    7.50
  -6   6   0   73.19   11.20
   5  -6   0  662.83   23.70
   5  -6   0  692.73   28.60
   5  -6   0  665.23   24.20
   5  -6   0  665.93   20.80
   5  -6   0  598.84   20.40
  -5   6   0  643.04   23.30
  -5   6   0  642.24   22.50
  -5   6   0  660.23   28.50
  -5   6   0  662.23   20.80
   4  -6   0  290.47   17.30
   4  -6   0  252.57   18.10
   4  -6   0  281.77   16.40
  -4   6   0  273.87   14.80
  -4   6   0  247.18   15.10
  -4   6   0  299.37   19.30
  -4   6   0  275.87   13.00
  -4   6   0  278.67   15.90
   3  -6   0   46.20    9.10
   3  -6   0   55.49   10.60
   3  -6   0   46.50    5.80
  -3   6   0   81.39   12.20
  -3   6   0   72.69   12.10
  -3   6   0   57.69    9.60
  -3   6   0   93.29   12.00
   2  -6   0  126.99   15.30
   2  -6   0   73.99   17.70
   2  -6   0   94.09   11.40
   2  -6   0  110.69   15.50
   2  -6   0   99.79   10.30
  -2   6   0  110.09   14.00
  -2   6   0  130.59   14.10
  -2   6   0  109.69   10.60
  -2   6   0  118.39   10.90
  -2   6   0  121.59   15.20
   1  -6   0 1134.49   37.50
   1  -6   0 1209.58   41.80
   1  -6   0 1157.28   44.60
   1  -6   0 1164.38   55.19
   1  -6   0 1175.68   44.00
  -1   6   0 1152.68   44.30
  -1   6   0 1161.98   37.20
  -1   6   0 1147.99   42.90
  -1   6   0 1217.18   41.60
   0  -6   0  114.99   22.10
   0  -6   0   63.49   11.50
   0  -6   0   80.49   12.40
   0  -6   0   70.29   10.90
   0  -6   0   71.39   13.80
   0   6   0   53.89   10.30
   0   6   0   99.89   19.70
   0   6   0   80.09   11.30
   0   6   0   60.39   13.30
  -1  -6   0 1092.09   39.30
  -1  -6   0 1050.89   46.60
  -1  -6   0 1072.49   40.70
  -1  -6   0 1098.39   41.90
   1   6   0 1101.49   40.70
   1   6   0 1064.99   40.90
   1   6   0 1002.80   43.90
   1   6   0  980.10   45.20
  -2  -6   0  437.46   28.40
  -2  -6   0  451.75   24.20
  -2  -6   0  494.75   28.90
  -2  -6   0  607.24   40.80
  -2  -6   0  423.76   30.30
  -2  -6   0  477.05   28.20
   2   6   0  461.65   27.60
   2   6   0  471.05   28.00
   2   6   0  476.95   31.00
   2   6   0  552.14   39.00
  -3  -6   0  205.68   21.60
  -3  -6   0  195.88   17.20
  -3  -6   0  181.18   21.10
  -3  -6   0  203.18   25.30
  -3  -6   0  211.88   24.40
  -3  -6   0  197.28   21.60
   3   6   0  170.18   22.00
   3   6   0  170.68   19.60
   3   6   0  198.68   21.10
   3   6   0  171.98   24.00
  -4  -6   0  291.17   29.00
  -4  -6   0  257.97   30.60
  -4  -6   0  232.48   23.40
  -4  -6   0  287.47   26.10
  -4  -6   0  263.67   19.60
   4   6   0  259.37   24.30
   4   6   0  311.97   27.70
   4   6   0  268.67   27.80
   4   6   0  272.17   28.80
  -5  -6   0   70.89   11.90
  -5  -6   0   44.80   12.80
  -5  -6   0   73.79   15.80
  -5  -6   0   90.59   27.80
  -5  -6   0   40.40   12.90
   5   6   0   67.09   19.40
   5   6   0   51.29   14.80
   5   6   0   92.29   15.70
  -6  -6   0   14.40    8.60
  -6  -6   0   13.60    9.80
  -6  -6   0    7.40   11.80
  -6  -6   0   25.50   17.50
  -6  -6   0   25.30   34.90
   6   6   0    4.00   11.10
   6   6   0   -4.60   10.10
   6   6   0   14.40   13.70
   6   6   0   -5.40   12.90
  -7  -6   0   -4.10   15.90
  -7  -6   0   15.30   15.50
  -7  -6   0   14.90    9.50
  -7  -6   0   21.40    8.20
  -7  -6   0   54.79   15.00
   7   6   0   22.20   29.10
   7   6   0   26.90   20.80
   7   6   0   22.40   13.30
  -8  -6   0   49.30   15.70
  -8  -6   0   32.20   11.30
  -8  -6   0   97.19   25.50
  -8  -6   0   88.09   23.70
  -8  -6   0   89.59   13.30
   8   6   0   48.50   15.70
   8   6   0   82.59   21.60
   8   6   0   66.79   22.10
   8   6   0   55.49   18.10
  -9  -6   0   13.80   14.80
  -9  -6   0   54.59   31.20
  -9  -6   0   33.90   18.70
   9   6   0   39.20   20.60
   9   6   0   17.40   14.20
   9   6   0   53.09   18.70
   9   6   0   46.90   20.90
 -10  -6   0   52.49   24.60
  10   6   0   32.30   35.80
  10   6   0    7.70   22.00
  10   6   0   26.50   15.70
 -11  -6   0   -8.20    3.80
 -11  -6   0  -14.70    9.20
 -11  -6   0    4.70   15.20
  11   6   0  -24.80   17.40
 -12  -6   0  -17.30   14.30
 -12  -6   0  -18.40   11.70
 -12  -6   0   10.00   15.60
  12   6   0    5.60   16.90
  12   6   0   13.40   14.70
  12   6   0  -25.30   22.30
 -13  -6   0   14.70   18.60
 -14  -6   0   -2.00   21.20
 -14  -6   0   13.80   20.30
 -15  -6   0    4.90   19.60
 -16  -6   0   18.60   22.10
 -17  -6   0   53.49   24.00
 -24   7   0    0.30   18.80
 -23   7   0    1.40   17.30
 -22   7   0   15.10   15.70
 -21   7   0   -5.50   15.50
  20  -7   0    7.50   11.60
 -20   7   0   10.20   17.20
  19  -7   0   16.30   19.50
  19  -7   0    7.00   11.10
 -19   7   0   -0.40   17.40
  18  -7   0   68.39   16.50
  18  -7   0   59.29   18.30
  18  -7   0   73.39   15.20
  18  -7   0   31.70    8.40
 -18   7   0   59.79   20.20
  17  -7   0   40.60   13.60
  17  -7   0   51.19   14.00
  17  -7   0   58.59   10.20
  17  -7   0   57.79   19.00
  17  -7   0   62.49   11.30
 -17   7   0   59.49   20.30
  16  -7   0   12.70   13.40
  16  -7   0   19.40   11.10
  16  -7   0    3.80    8.10
 -16   7   0    4.80   15.20
 -16   7   0   16.60   14.30
  15  -7   0   17.90    9.80
  15  -7   0    0.80    7.40
  15  -7   0    8.40   11.00
 -15   7   0   13.40   11.50
 -15   7   0   12.60   15.10
  14  -7   0   -2.60   10.60
  14  -7   0    2.30    7.80
  14  -7   0   15.40    9.00
 -14   7   0    1.70    9.80
 -14   7   0   -1.40   13.60
  13  -7   0   50.39   11.00
  13  -7   0   40.50   12.90
  13  -7   0   51.29   11.30
 -13   7   0   44.20   15.10
 -13   7   0   53.99   15.00
  12  -7   0   58.89   11.10
  12  -7   0   62.89   11.00
  12  -7   0   72.49   14.10
  12  -7   0   43.50    6.90
 -12   7   0   50.39   12.50
 -12   7   0   72.99   16.10
  11  -7   0  209.08   15.10
  11  -7   0  198.88   15.10
  11  -7   0  212.08   21.20
  11  -7   0  213.48   13.80
 -11   7   0  222.78   18.50
  10  -7   0  178.38   21.20
  10  -7   0  135.09   11.80
  10  -7   0  149.59   12.80
  10  -7   0  130.39   12.10
  10  -7   0  152.68   17.60
 -10   7   0  119.99   14.00
   9  -7   0   11.10    6.00
   9  -7   0    4.60    8.00
   9  -7   0    7.90    6.70
   9  -7   0   11.30    6.00
   9  -7   0    8.00    5.80
  -9   7   0    6.50    9.20
  -9   7   0    7.00    6.20
   8  -7   0  365.76   19.00
   8  -7   0  341.77   16.30
   8  -7   0  330.37   23.70
   8  -7   0  341.37   16.30
  -8   7   0  350.36   14.40
  -8   7   0  365.96   19.10
   7  -7   0   82.49    9.90
   7  -7   0   53.29   10.70
   7  -7   0   79.49    9.80
   7  -7   0   72.79    9.40
  -7   7   0   71.09    8.30
  -7   7   0   63.39    7.30
  -7   7   0   81.29   12.10
   6  -7   0  670.33   30.60
   6  -7   0  633.94   24.10
   6  -7   0  655.43   24.90
   6  -7   0  648.54   21.40
  -6   7   0  629.34   26.30
  -6   7   0  636.34   21.20
  -6   7   0  641.14   22.90
  -6   7   0  637.74   24.80
   5  -7   0 1299.47   44.90
   5  -7   0 1301.07   41.70
   5  -7   0 1287.67   41.60
  -5   7   0 1337.87   43.60
  -5   7   0 1272.77   39.30
  -5   7   0 1274.47   36.50
  -5   7   0 1359.56   45.50
   4  -7   0  241.68   18.10
   4  -7   0  267.77   19.50
   4  -7   0  256.47   11.80
  -4   7   0  251.57   17.90
  -4   7   0  239.88   13.80
  -4   7   0  216.38   16.50
  -4   7   0  245.28   18.50
   3  -7   0   -0.10    7.50
   3  -7   0    0.50    6.80
   3  -7   0   -5.10    6.80
   3  -7   0    7.80    8.00
  -3   7   0   -2.00    6.20
  -3   7   0   -5.90    7.90
  -3   7   0    1.70    6.30
  -3   7   0    0.20    7.70
   2  -7   0  648.24   32.70
   2  -7   0  648.64   29.80
   2  -7   0  615.84   31.20
   2  -7   0  671.23   30.50
   2  -7   0  620.04   24.90
  -2   7   0  652.03   29.60
  -2   7   0  646.94   31.80
  -2   7   0  631.84   24.60
  -2   7   0  671.63   31.00
  -2   7   0  668.73   25.60
   1  -7   0  753.72   33.00
   1  -7   0  759.52   30.10
   1  -7   0  765.12   36.10
   1  -7   0  792.42   34.20
   1  -7   0  737.13   36.80
  -1   7   0  714.03   34.80
  -1   7   0  754.52   33.00
  -1   7   0  741.73   29.40
  -1   7   0  677.53   35.40
   0  -7   0   56.29   16.10
   0  -7   0   69.69   11.20
   0  -7   0   93.19   21.60
   0  -7   0   44.80   10.60
   0  -7   0   47.80   10.70
   0   7   0   70.39   19.80
   0   7   0   72.19   15.20
   0   7   0   54.09   10.70
  -1  -7   0   11.00    8.30
  -1  -7   0    1.60    8.90
  -1  -7   0   -1.10    6.20
  -1  -7   0   -2.80    8.50
  -1  -7   0    6.60    7.10
  -1  -7   0    3.80    8.10
   1   7   0   -8.10    9.00
   1   7   0    8.20    7.90
   1   7   0    2.20    8.90
   1   7   0    8.40    7.30
  -2  -7   0    6.30    9.60
  -2  -7   0    7.50    7.50
  -2  -7   0    8.80   16.40
  -2  -7   0   -9.60   22.90
  -2  -7   0   10.60   10.30
  -2  -7   0   20.50    9.00
   2   7   0   18.20   11.70
   2   7   0    9.90    8.40
   2   7   0   17.40   12.80
   2   7   0   18.50    9.40
  -3  -7   0   -2.00    8.30
  -3  -7   0   12.30    8.00
  -3  -7   0    4.20   10.30
  -3  -7   0   21.60   19.10
  -3  -7   0    9.90    9.80
  -3  -7   0    5.20   25.30
   3   7   0    8.30    8.90
   3   7   0    9.70    9.30
   3   7   0   19.80   12.70
   3   7   0   11.30   12.30
  -4  -7   0   53.09   14.10
  -4  -7   0   56.79   16.70
  -4  -7   0   54.09   14.20
  -4  -7   0   39.50   15.10
  -4  -7   0   61.29   11.50
   4   7   0   71.99   20.50
   4   7   0  100.49   27.40
   4   7   0   47.10   12.90
   4   7   0   70.89   16.40
  -5  -7   0   20.00   10.80
  -5  -7   0   16.60   12.50
  -5  -7   0   16.20    9.40
  -5  -7   0   24.30   21.40
  -5  -7   0   28.90   17.00
   5   7   0   14.00   14.20
   5   7   0   20.50   15.40
   5   7   0   17.40   11.40
   5   7   0   41.30   14.60
  -6  -7   0  202.18   36.70
  -6  -7   0  127.89   21.80
  -6  -7   0  150.98   17.60
  -6  -7   0  207.18   39.90
   6   7   0  118.79   24.10
   6   7   0  120.59   21.80
   6   7   0  284.37   47.90
   6   7   0  195.78   36.40
  -7  -7   0    6.30    7.20
  -7  -7   0   -0.60   12.00
  -7  -7   0    4.60    7.50
  -7  -7   0   25.80   17.70
  -7  -7   0    6.30   10.90
   7   7   0   -9.30   15.30
   7   7   0  -14.80   11.30
   7   7   0   19.90   13.80
   7   7   0    2.60   14.60
  -8  -7   0   -0.10    6.50
  -8  -7   0   25.40   15.40
  -8  -7   0   22.40   37.50
  -8  -7   0   13.20   14.90
  -8  -7   0   -2.90    5.70
   8   7   0    5.20   18.20
   8   7   0   30.90   24.00
   8   7   0   16.50   13.80
   8   7   0   -2.00   12.30
  -9  -7   0   -6.90    4.60
  -9  -7   0    2.30   12.90
   9   7   0   -4.50   13.30
   9   7   0  -15.50   12.10
   9   7   0  -33.30   14.50
 -10  -7   0   23.00   26.90
 -10  -7   0   -1.20   12.40
  10   7   0   16.10   28.50
  10   7   0   -2.40   25.40
  10   7   0   15.60   18.40
 -11  -7   0  -12.70    4.90
 -11  -7   0   53.99   22.00
 -11  -7   0    6.10   12.60
  11   7   0   12.00   19.60
  11   7   0   28.80   22.20
 -12  -7   0   63.89   22.10
 -12  -7   0  -19.90   16.10
 -13  -7   0   21.70   19.90
 -13  -7   0  -51.09   21.20
 -14  -7   0   23.30   20.60
 -14  -7   0  -58.19   28.00
 -15  -7   0   14.40   21.00
 -16  -7   0    6.70   20.60
 -17  -7   0   11.10   21.20
 -24   8   0   15.80   19.70
 -23   8   0   -7.80   17.80
 -22   8   0   10.00   16.90
 -21   8   0  -12.40   14.60
  20  -8   0  -22.70   15.90
  20  -8   0  -23.30    9.90
 -20   8   0   -1.30   17.00
  19  -8   0  -10.70   14.10
  19  -8   0   -0.50    9.80
  19  -8   0    1.40    9.80
 -19   8   0   -4.50   16.20
  18  -8   0   -2.30    7.00
  18  -8   0  -21.10    7.50
  18  -8   0    2.60    9.70
  18  -8   0   -8.90    8.20
  18  -8   0    8.10   13.50
 -18   8   0   27.20   17.80
  17  -8   0  160.88   18.40
  17  -8   0  196.18   20.40
  17  -8   0  139.29   24.00
  17  -8   0  170.78   19.60
  17  -8   0  183.18   19.00
 -17   8   0  193.78   24.10
  16  -8   0  173.48   28.20
  16  -8   0  221.58   20.10
  16  -8   0  243.68   22.00
 -16   8   0  229.88   24.40
  15  -8   0   32.00   10.60
  15  -8   0   20.50   12.60
  15  -8   0   31.60   10.20
 -15   8   0   32.70   16.70
  14  -8   0   69.89   14.90
  14  -8   0  115.29   14.30
 -14   8   0  131.19   20.90
  13  -8   0  397.16   16.40
  13  -8   0  416.26   21.40
  13  -8   0  430.16   30.80
  13  -8   0  400.46   20.60
 -13   8   0  402.06   26.30
  12  -8   0   31.10   12.60
  12  -8   0   46.30    8.80
  12  -8   0   58.69    9.10
  12  -8   0   39.90   10.90
 -12   8   0   47.10   15.00
  11  -8   0   18.70    9.00
  11  -8   0   47.10    9.00
  11  -8   0   44.70   12.80
 -11   8   0   72.19   15.60
  10  -8   0   -3.60    6.10
  10  -8   0    9.60    6.90
  10  -8   0   10.00    5.90
  10  -8   0   10.10    9.00
  10  -8   0   11.30    5.90
 -10   8   0    5.60   10.30
   9  -8   0  240.38   16.80
   9  -8   0  269.97   23.70
   9  -8   0  229.78   13.90
   9  -8   0  227.68   14.10
  -9   8   0  236.78   17.10
  -9   8   0  227.08   12.30
   8  -8   0  395.76   19.00
   8  -8   0  385.96   18.20
   8  -8   0  411.46   26.10
   8  -8   0  405.66   18.60
  -8   8   0  375.36   15.80
  -8   8   0  371.36   20.50
   7  -8   0   10.50    8.30
   7  -8   0    2.20    4.00
   7  -8   0    6.80    6.40
   7  -8   0    8.00    6.60
  -7   8   0    6.80    5.70
  -7   8   0    4.10    8.30
  -7   8   0   13.70    6.50
  -7   8   0    4.90    5.80
   6  -8   0    7.70    6.90
   6  -8   0    7.60    6.90
   6  -8   0    3.00    3.30
   6  -8   0    0.00    7.20
  -6   8   0    1.70    6.40
  -6   8   0    8.50    6.50
  -6   8   0    6.80    5.80
  -6   8   0   10.70    8.50
   5  -8   0  714.23   32.40
   5  -8   0  711.13   30.30
   5  -8   0  669.13   21.50
  -5   8   0  719.13   25.00
  -5   8   0  664.63   29.20
  -5   8   0  749.23   33.10
  -5   8   0  678.73   28.30
  -5   8   0  672.43   26.70
   4  -8   0  246.38   17.80
   4  -8   0  302.97   21.90
   4  -8   0  273.47   20.80
   4  -8   0  262.97   34.10
  -4   8   0  292.57   17.40
  -4   8   0  282.07   19.70
  -4   8   0  306.57   16.60
  -4   8   0  272.17   21.20
  -4   8   0  257.87   20.00
   3  -8   0  842.12   28.90
   3  -8   0  838.82   37.20
   3  -8   0  855.41   37.00
   3  -8   0  844.62   36.50
   3  -8   0  795.52   37.20
  -3   8   0  846.12   35.90
  -3   8   0  805.12   29.80
  -3   8   0  851.01   30.60
  -3   8   0  829.72   35.50
  -3   8   0  821.42   37.10
   2  -8   0  391.96   25.50
   2  -8   0  443.46   26.30
   2  -8   0  379.56   27.40
   2  -8   0  361.66   25.90
   2  -8   0  403.06   21.00
  -2   8   0  375.46   20.10
  -2   8   0  403.16   27.30
  -2   8   0  377.56   24.40
  -2   8   0  380.16   25.40
   1  -8   0  210.68   19.90
   1  -8   0  187.18   17.60
   1  -8   0  214.18   23.90
   1  -8   0  185.78   19.10
   1  -8   0  178.98   21.40
  -1   8   0  154.18   19.40
  -1   8   0  205.58   26.30
  -1   8   0  196.78   19.80
  -1   8   0  171.68   16.10
   0  -8   0  931.31   45.30
   0  -8   0  939.61   40.10
   0  -8   0  979.00   40.30
   0  -8   0  991.60   48.10
   0  -8   0  990.00   42.20
   0   8   0  900.71   44.20
   0   8   0  979.60   39.70
   0   8   0  997.00   42.40
   0   8   0 1007.60   47.90
  -1  -8   0 1189.28   47.60
  -1  -8   0 1163.78   53.69
  -1  -8   0 1214.28   56.19
  -1  -8   0 1198.88   49.70
  -1  -8   0 1245.58   53.09
  -1  -8   0 1179.78   46.40
   1   8   0 1114.09   56.19
   1   8   0 1236.38   48.20
   1   8   0 1155.88   54.99
  -2  -8   0   96.59   16.20
  -2  -8   0  106.69   15.10
  -2  -8   0  123.59   24.30
  -2  -8   0   95.19   20.00
  -2  -8   0   64.79   16.10
  -2  -8   0   78.79   14.60
   2   8   0   86.39   15.20
   2   8   0  142.79   28.70
   2   8   0   93.49   15.90
   2   8   0   91.29   17.30
  -3  -8   0    6.40   11.10
  -3  -8   0   12.30   15.10
  -3  -8   0   13.90   11.20
  -3  -8   0    0.30    8.70
  -3  -8   0    9.00    9.60
  -3  -8   0    0.00   24.90
   3   8   0   -7.50    8.10
   3   8   0    5.40   18.40
   3   8   0   -4.40    9.80
   3   8   0    8.80   24.10
  -4  -8   0    6.10   10.60
  -4  -8   0   -9.50   11.50
  -4  -8   0    3.10   10.90
  -4  -8   0   24.20   10.30
  -4  -8   0   15.40   15.00
   4   8   0    7.70   10.00
   4   8   0  -10.10   11.20
   4   8   0    6.00   12.20
  -5  -8   0  203.08   35.10
  -5  -8   0  229.98   37.30
  -5  -8   0  178.28   19.80
  -5  -8   0  155.38   23.10
   5   8   0  173.38   29.60
   5   8   0  121.79   21.20
   5   8   0  198.58   31.60
  -6  -8   0   50.19   14.90
  -6  -8   0   46.50   19.00
  -6  -8   0   45.80   23.10
  -6  -8   0   26.20   11.30
  -6  -8   0   35.70   10.60
   6   8   0   83.79   32.00
   6   8   0   42.30   20.20
   6   8   0   28.50   16.50
   6   8   0   34.20   16.60
  -7  -8   0   35.20   18.40
  -7  -8   0   33.60   14.50
  -7  -8   0   66.79   26.50
   7   8   0   33.20   15.60
   7   8   0   11.80   12.10
   7   8   0   32.00   21.60
   7   8   0   27.80   16.30
  -8  -8   0   62.79   27.60
   8   8   0   40.10   17.60
   8   8   0   77.69   26.50
   8   8   0   38.30   26.90
  -9  -8   0  -20.90    8.50
  -9  -8   0   49.60   19.60
   9   8   0   11.70   15.90
   9   8   0   20.10   25.10
   9   8   0    0.30   16.80
 -10  -8   0    2.80   10.80
 -10  -8   0   15.80   41.30
  10   8   0   -2.00   18.80
  10   8   0    1.00   16.70
 -11  -8   0   48.50   22.90
 -12  -8   0   -5.30   18.80
 -12  -8   0    9.10   17.90
 -13  -8   0   37.50   23.90
 -13  -8   0  -22.10   27.20
 -14  -8   0   -0.20   18.40
 -15  -8   0   -9.30   17.10
 -16  -8   0  -13.20   18.70
 -24   9   0   27.60   20.40
 -23   9   0   12.60   14.40
 -21   9   0   24.40   17.70
  20  -9   0  -36.30   12.70
 -20   9   0   -3.50   17.30
  19  -9   0    0.00   15.00
  19  -9   0  -20.30    9.70
  19  -9   0   15.80   10.30
  19  -9   0   -6.20   13.00
 -19   9   0    1.20   15.60
  18  -9   0   32.60   14.20
  18  -9   0   -4.60   12.30
  18  -9   0  -12.40    7.20
 -18   9   0    0.60   16.80
  17  -9   0  103.89   20.60
  17  -9   0   52.99   12.10
  17  -9   0   43.80   16.40
  17  -9   0   57.89   14.10
 -17   9   0   99.59   22.40
  16  -9   0   82.49   17.70
  16  -9   0   79.69   14.30
  16  -9   0   61.59   17.20
 -16   9   0  101.89   21.20
  15  -9   0   22.30   11.60
  15  -9   0   27.00   14.30
 -15   9   0   11.50   14.80
  14  -9   0   22.60    5.20
  14  -9   0    9.00    9.10
 -14   9   0   15.90   14.40
  13  -9   0  126.79   12.60
  13  -9   0  100.89   15.90
  13  -9   0  105.49   19.40
 -13   9   0  134.19   21.00
  12  -9   0  294.67   27.20
  12  -9   0  277.77   18.40
  12  -9   0  334.67   24.00
 -12   9   0  296.87   22.60
  11  -9   0   27.90   11.60
  11  -9   0   29.10    8.70
  11  -9   0   28.70    9.30
 -11   9   0   42.50   14.40
  10  -9   0   78.39   10.60
  10  -9   0   87.99   10.20
  10  -9   0   83.29   11.00
  10  -9   0   74.29   14.80
 -10   9   0   93.39    9.20
 -10   9   0  101.39   16.40
   9  -9   0  123.49   12.50
   9  -9   0   92.09   14.70
   9  -9   0  105.99   12.30
   9  -9   0  101.29   11.70
  -9   9   0  121.29    9.80
  -9   9   0  122.79   15.20
   8  -9   0  119.89   16.10
   8  -9   0  131.39   13.70
   8  -9   0  130.79   13.20
   8  -9   0  130.09   11.00
  -8   9   0  138.49   12.10
  -8   9   0  119.49   10.00
  -8   9   0  142.19   15.30
  -8   9   0  126.29   11.70
   7  -9   0  185.08   16.30
   7  -9   0  213.88   16.20
   7  -9   0  187.88   20.10
   7  -9   0  181.48   10.60
  -7   9   0  173.18   15.50
  -7   9   0  184.58   19.70
  -7   9   0  206.68   14.70
  -7   9   0  208.78   12.80
   6  -9   0  445.16   25.00
   6  -9   0  482.05   28.20
   6  -9   0  480.85   16.60
  -6   9   0  478.85   22.80
  -6   9   0  510.35   28.80
  -6   9   0  474.25   24.00
  -6   9   0  481.85   20.30
  -6   9   0  455.45   22.80
   5  -9   0    3.00    8.20
   5  -9   0    0.00    3.80
   5  -9   0    8.80    9.10
   5  -9   0   -2.30    6.90
  -5   9   0   -6.60    6.00
  -5   9   0    1.30    9.00
  -5   9   0   13.80    7.50
  -5   9   0   -3.70    7.60
  -5   9   0    1.50    7.80
   4  -9   0    3.70    8.00
   4  -9   0   10.30    5.20
   4  -9   0   17.30   10.10
   4  -9   0   13.20    8.50
   4  -9   0    6.30    8.20
  -4   9   0   14.50   10.30
  -4   9   0    1.00    6.80
  -4   9   0    9.20    7.90
  -4   9   0   12.20    9.90
  -4   9   0   12.90    8.70
   3  -9   0   15.70   10.00
   3  -9   0   40.20   13.30
   3  -9   0   25.10    9.90
   3  -9   0   23.60    7.10
   3  -9   0   30.70   10.40
  -3   9   0   42.30   12.00
  -3   9   0   23.90   12.80
  -3   9   0   11.50    8.50
  -3   9   0   17.00    8.20
  -3   9   0   25.40    9.70
   2  -9   0   16.00    9.90
   2  -9   0   33.60   13.40
   2  -9   0   45.50   13.80
   2  -9   0   25.70    7.60
   2  -9   0   26.50    9.80
  -2   9   0   24.00    9.00
  -2   9   0   16.10    7.20
  -2   9   0   39.90   13.00
  -2   9   0   15.90    9.40
   1  -9   0  114.39   26.60
   1  -9   0   38.90   10.30
   1  -9   0   61.69   16.00
   1  -9   0   76.69   14.20
   1  -9   0   74.59   14.30
  -1   9   0   57.79   14.00
  -1   9   0   63.89   10.80
  -1   9   0   79.99   13.90
  -1   9   0   53.79   13.80
   0  -9   0 1288.67   52.39
   0  -9   0 1341.27   51.29
   0  -9   0 1327.57   57.69
   0  -9   0 1273.37   55.39
   0  -9   0 1260.87   49.30
   0   9   0 1298.87   56.59
   0   9   0 1260.77   58.19
   0   9   0 1269.67   48.80
   0   9   0 1278.67   51.89
  -1  -9   0 1161.18   47.30
  -1  -9   0 1095.89   56.99
  -1  -9   0 1093.09   51.89
  -1  -9   0 1127.59   48.10
  -1  -9   0 1094.59   54.59
  -1  -9   0 1125.39   49.99
   1   9   0 1094.19   47.60
   1   9   0 1077.69   53.39
   1   9   0 1099.59   56.49
   1   9   0 1050.29   48.00
  -2  -9   0   66.89   16.40
  -2  -9   0  144.89   31.40
  -2  -9   0   81.29   15.00
  -2  -9   0  117.29   24.70
  -2  -9   0  116.99   28.70
  -2  -9   0   73.09   16.50
   2   9   0  107.29   17.60
   2   9   0  138.49   26.90
   2   9   0   93.39   17.90
   2   9   0  145.39   31.70
  -3  -9   0    8.80   11.30
  -3  -9   0   12.30   10.40
  -3  -9   0    6.20   10.60
  -3  -9   0   16.20   16.80
  -3  -9   0    8.20   11.10
  -3  -9   0    7.70   13.30
   3   9   0    1.50   12.70
   3   9   0   10.60   11.90
   3   9   0   11.90   14.90
  -4  -9   0  174.18   26.40
  -4  -9   0  218.18   33.90
  -4  -9   0  156.98   22.70
  -4  -9   0  181.48   21.30
  -4  -9   0  139.09   21.70
   4   9   0  169.88   27.60
   4   9   0  171.08   23.50
   4   9   0  193.98   30.60
  -5  -9   0   82.09   49.30
  -5  -9   0   67.99   24.70
  -5  -9   0   35.90   16.20
  -5  -9   0   44.10   12.10
   5   9   0   40.40   21.40
   5   9   0   75.19   27.10
   5   9   0   25.00   14.00
  -6  -9   0   10.10    8.00
  -6  -9   0    3.80   13.40
  -6  -9   0    5.00    6.90
  -6  -9   0    4.80   20.40
   6   9   0   31.00   19.60
   6   9   0   13.50   13.10
   6   9   0    8.30   20.10
   6   9   0   -1.50   12.80
  -7  -9   0  -21.30   14.70
  -7  -9   0   -0.60   13.90
  -7  -9   0    8.50    8.50
   7   9   0   33.40   40.70
   7   9   0   28.30   21.70
   7   9   0   12.00   15.90
  -8  -9   0   -0.30   17.40
  -8  -9   0   -9.40   10.80
   8   9   0   12.60   20.30
   8   9   0   -8.30   20.50
   8   9   0   11.00   16.00
  -9  -9   0   33.40   40.50
   9   9   0   89.49   25.20
   9   9   0   20.10   16.60
 -10  -9   0   -9.70   20.00
 -11  -9   0   26.30   21.70
 -12  -9   0   18.00   21.00
 -13  -9   0   28.70   21.50
 -14  -9   0   25.70   23.30
 -15  -9   0  -20.30   17.30
 -24  10   0  -19.20   15.80
 -23  10   0   -6.30   13.90
 -21  10   0   -1.30   15.30
  20 -10   0  -13.20   14.00
 -20  10   0    1.70   16.70
  19 -10   0   -4.20   13.60
  19 -10   0   -8.70   10.70
  19 -10   0   14.90   13.60
  19 -10   0   -3.20    8.80
 -19  10   0    6.50   17.70
  18 -10   0   10.70   14.20
  18 -10   0  -10.20    9.30
  18 -10   0   11.20    9.20
  18 -10   0    7.20   11.50
 -18  10   0   -8.70   16.50
  17 -10   0   -4.50    8.10
  17 -10   0   34.20   19.70
  17 -10   0    0.10    9.40
  17 -10   0   -5.70   12.10
 -17  10   0   13.20   17.30
  16 -10   0   51.49   13.90
  16 -10   0   37.60   14.60
 -16  10   0   32.50   17.80
  15 -10   0    5.20    9.50
  15 -10   0   27.60   14.10
 -15  10   0   25.50   16.80
  14 -10   0   30.20   10.00
  14 -10   0   28.30   13.90
  14 -10   0    5.50    6.50
 -14  10   0    2.60   17.80
  13 -10   0    7.20    8.00
  13 -10   0   24.10   12.70
  13 -10   0   16.60    7.70
 -13  10   0    3.20   13.80
  12 -10   0  204.98   22.40
  12 -10   0  182.18   18.30
  12 -10   0  161.98   21.90
 -12  10   0  195.08   19.30
  11 -10   0  654.33   31.70
  11 -10   0  624.94   38.10
  11 -10   0  662.93   28.90
 -11  10   0  650.33   31.00
 -11  10   0  648.54   23.10
  10 -10   0  105.39   16.90
  10 -10   0  131.29   13.30
  10 -10   0  135.89   12.30
  10 -10   0  130.19   13.20
 -10  10   0  119.39   10.40
 -10  10   0  131.19   17.00
   9 -10   0   56.79    7.50
   9 -10   0   68.39   11.30
   9 -10   0   45.00   12.70
   9 -10   0   62.59   10.70
  -9  10   0   95.99   12.10
  -9  10   0   84.29   16.40
   8 -10   0  123.89    8.90
   8 -10   0  111.39   14.80
   8 -10   0   98.29   15.50
  -8  10   0  148.99   18.70
  -8  10   0  123.39   12.60
  -8  10   0  119.49   12.70
  -8  10   0  104.59   10.70
   7 -10   0  100.69   15.00
   7 -10   0  121.19    8.20
   7 -10   0  106.29   15.00
   7 -10   0  110.79    8.00
   7 -10   0  101.09   16.00
  -7  10   0  114.69   11.40
  -7  10   0  141.39   18.30
  -7  10   0  119.29   16.30
  -7  10   0  113.69   14.30
   6 -10   0   -1.00    7.30
   6 -10   0   -0.50    3.30
   6 -10   0    2.80    8.70
   6 -10   0    9.70    8.40
  -6  10   0    0.70    9.80
  -6  10   0    4.10    8.30
  -6  10   0   -0.10    8.30
  -6  10   0    2.50    7.50
  -6  10   0   10.30    8.40
   5 -10   0   53.99   12.80
   5 -10   0   47.80    7.10
   5 -10   0   69.89   16.30
   5 -10   0   48.00   13.00
   5 -10   0   58.09   14.10
  -5  10   0   72.89   14.20
  -5  10   0   80.69   15.40
  -5  10   0   89.29   14.20
  -5  10   0   61.29   14.50
  -5  10   0   43.40   11.80
   4 -10   0  321.77   18.00
   4 -10   0  333.97   26.30
   4 -10   0  324.77   27.00
   4 -10   0  349.17   26.10
   4 -10   0  310.17   25.00
  -4  10   0  292.47   24.00
  -4  10   0  300.97   20.10
  -4  10   0  298.57   24.30
  -4  10   0  317.27   25.30
  -4  10   0  330.57   20.50
   3 -10   0  186.28   22.60
   3 -10   0  218.88   22.30
   3 -10   0  190.78   16.60
   3 -10   0  196.58   23.80
   3 -10   0  202.58   22.70
  -3  10   0  155.18   20.50
  -3  10   0  194.78   18.00
  -3  10   0  219.58   24.00
  -3  10   0  175.08   31.50
   2 -10   0   50.89   14.70
   2 -10   0   49.90   12.70
   2 -10   0   44.20   12.70
   2 -10   0   51.69   14.60
   2 -10   0   40.80    9.50
  -2  10   0   56.59   12.40
  -2  10   0   55.99   10.60
  -2  10   0   55.59   16.60
  -2  10   0   82.39   18.10
   1 -10   0   47.80   17.20
   1 -10   0   72.79   13.10
   1 -10   0   56.99   14.00
   1 -10   0   82.29   16.10
   1 -10   0   64.69   15.40
  -1  10   0   90.19   18.60
  -1  10   0   56.59   13.00
  -1  10   0   80.09   17.90
  -1  10   0   62.39   12.00
   0 -10   0   40.50   17.80
   0 -10   0   25.10   12.30
   0 -10   0   31.00   12.10
   0 -10   0   31.60   10.90
   0 -10   0   21.70   12.80
   0 -10   0   95.49   33.30
   0  10   0   37.40   11.50
   0  10   0   35.00   10.90
   0  10   0   33.00   14.30
   0  10   0   24.40   13.80
  -1 -10   0   49.99   13.40
  -1 -10   0   90.59   27.20
  -1 -10   0   57.59   14.50
  -1 -10   0   44.10   13.80
  -1 -10   0   42.00   13.60
  -1 -10   0   35.50   17.30
   1  10   0   57.09   14.40
   1  10   0  111.89   30.10
   1  10   0   32.80   12.60
   1  10   0   36.70   14.70
  -2 -10   0   27.10   11.70
  -2 -10   0   30.30   13.20
  -2 -10   0   38.90   16.10
  -2 -10   0   33.60   20.30
  -2 -10   0   36.80   14.20
  -2 -10   0   46.60   15.10
   2  10   0   41.90   14.30
   2  10   0   45.90   18.10
   2  10   0   40.70   17.80
  -3 -10   0  302.67   32.40
  -3 -10   0  306.57   27.20
  -3 -10   0  296.17   30.90
  -3 -10   0  322.47   41.50
   3  10   0  357.46   32.70
   3  10   0  307.37   38.30
   3  10   0  435.86   48.00
  -4 -10   0   57.49   13.80
  -4 -10   0   64.29   17.30
  -4 -10   0   92.69   27.10
  -4 -10   0   61.59   18.10
   4  10   0   98.79   31.20
   4  10   0  104.49   34.70
   4  10   0   56.79   22.40
  -5 -10   0    5.80   12.30
  -5 -10   0    0.50   15.80
  -5 -10   0   20.70   25.80
  -5 -10   0   59.29   13.80
  -5 -10   0    1.70    5.80
   5  10   0   17.50   15.80
   5  10   0   49.30   23.80
   5  10   0   10.60   12.60
   5  10   0    4.10   17.70
  -6 -10   0   11.20    9.70
  -6 -10   0   17.50   16.20
  -6 -10   0   52.39   29.10
  -6 -10   0    4.90   13.90
  -6 -10   0    9.80    8.20
   6  10   0    4.30   13.70
   6  10   0   33.90   26.60
   6  10   0   -2.00   16.00
  -7 -10   0  -11.10   12.30
  -7 -10   0  -11.70   18.10
  -7 -10   0   -8.90    6.40
   7  10   0   13.00   15.90
   7  10   0  -23.00   17.00
  -8 -10   0   48.80   23.70
   8  10   0   20.20   18.10
   8  10   0   82.79   31.70
  -9 -10   0    5.40   19.40
  -9 -10   0  -24.30    7.90
   9  10   0    2.80   19.10
 -10 -10   0   15.10   24.20
 -12 -10   0   11.70   20.70
 -13 -10   0   56.29   25.80
 -14 -10   0   21.20   20.70
 -24  11   0   21.40   21.40
 -23  11   0   18.10   16.80
 -21  11   0   -7.50   15.20
  20 -11   0    7.30   12.20
  20 -11   0  -31.80   13.20
 -20  11   0   16.40   18.50
  19 -11   0   -8.00    9.10
  19 -11   0  -30.70   11.30
  19 -11   0    6.70   15.50
 -19  11   0   -4.60   16.00
  18 -11   0    4.70    9.80
  18 -11   0    3.90   11.50
  18 -11   0   11.40   14.40
  18 -11   0   -5.10    9.50
 -18  11   0   -5.40   15.90
  17 -11   0    6.00    9.70
  17 -11   0    8.30    9.70
  17 -11   0   14.80   14.00
 -17  11   0   11.70   16.70
  16 -11   0   43.30   13.70
  16 -11   0   47.50   13.80
  16 -11   0   47.30   14.90
 -16  11   0   47.20   19.70
  15 -11   0   33.00   10.70
  15 -11   0   49.80   16.30
  15 -11   0   42.20    8.40
 -15  11   0   50.59   17.80
  14 -11   0   -3.00    7.20
  14 -11   0   24.80   13.20
  14 -11   0  -11.90   10.10
 -14  11   0   12.20   14.90
  13 -11   0    5.40    7.10
  13 -11   0   18.90   11.60
  13 -11   0    1.30    7.80
 -13  11   0  -17.50   12.50
  12 -11   0    9.80   10.90
  12 -11   0   24.50    8.30
  12 -11   0   72.39   13.90
 -12  11   0   49.10   16.70
  11 -11   0    4.20    9.50
  11 -11   0   14.50    6.60
 -11  11   0    9.40    7.00
 -11  11   0   30.00   14.30
  10 -11   0   65.59   13.90
  10 -11   0  131.69   11.30
  10 -11   0  102.29   13.60
 -10  11   0   76.69   17.00
 -10  11   0   95.19   10.00
   9 -11   0   61.79   12.30
   9 -11   0   54.19    5.90
   9 -11   0   58.49   13.80
  -9  11   0   88.19   12.50
  -9  11   0   83.39   11.50
  -9  11   0   87.59   16.90
  -9  11   0   57.29    9.80
   8 -11   0   26.10    3.80
   8 -11   0   25.30    3.70
   8 -11   0   17.90    9.60
   8 -11   0   30.30   12.20
   8 -11   0   33.60   12.00
  -8  11   0   38.50   10.80
  -8  11   0   45.30   10.60
  -8  11   0   17.80   10.30
  -8  11   0   30.80   13.20
   7 -11   0   38.70    4.90
   7 -11   0   51.59   12.60
   7 -11   0   40.20    4.80
   7 -11   0   36.00   13.30
   7 -11   0   56.09   13.30
   7 -11   0   34.70   11.60
  -7  11   0   62.49   12.30
  -7  11   0   64.89   14.70
  -7  11   0   52.29   11.90
  -7  11   0   62.59   13.40
  -7  11   0   66.79   13.50
   6 -11   0    6.80    8.60
   6 -11   0   -2.70    8.90
   6 -11   0   14.20    9.90
   6 -11   0   -3.80    8.40
  -6  11   0  -10.40   10.10
  -6  11   0    7.70    9.30
  -6  11   0   -1.40    8.20
  -6  11   0   19.50   11.10
  -6  11   0    5.50    8.70
   5 -11   0   18.10    6.10
   5 -11   0    6.90    9.30
   5 -11   0    0.90    9.60
   5 -11   0   38.80   13.80
   5 -11   0   25.10   11.00
  -5  11   0   13.20    9.20
  -5  11   0   40.30   13.50
  -5  11   0   24.60   12.70
  -5  11   0   10.70   10.60
  -5  11   0   27.80   13.20
   4 -11   0   80.09   11.10
   4 -11   0   61.89   14.90
   4 -11   0   99.39   20.40
   4 -11   0   86.89   15.80
   4 -11   0  101.79   19.30
  -4  11   0  126.09   22.70
  -4  11   0  169.68   21.50
  -4  11   0   97.59   18.40
  -4  11   0   90.99   15.60
  -4  11   0  123.59   19.00
   3 -11   0   84.79   11.90
   3 -11   0   92.89   18.80
   3 -11   0   81.19   18.50
   3 -11   0   79.39   16.60
   3 -11   0   70.79   15.30
  -3  11   0   70.69   15.30
  -3  11   0   91.49   16.20
  -3  11   0  143.69   21.00
  -3  11   0   65.39   14.20
   2 -11   0  258.87   30.00
   2 -11   0  297.47   23.10
   2 -11   0  281.97   30.00
   2 -11   0  294.87   27.80
   2 -11   0  274.67   25.90
  -2  11   0  251.87   26.00
  -2  11   0  314.97   24.30
  -2  11   0  268.07   27.20
  -2  11   0  308.17   22.50
  -2  11   0  297.37   30.20
   1 -11   0  107.09   18.30
   1 -11   0  102.89   26.60
   1 -11   0  186.78   29.50
   1 -11   0  125.39   17.60
   1 -11   0  120.89   19.20
   1 -11   0  204.38   30.80
  -1  11   0  149.49   32.90
  -1  11   0   98.29   17.80
  -1  11   0  118.79   23.50
  -1  11   0  124.59   16.70
   0 -11   0  142.59   24.50
   0 -11   0  147.79   20.60
   0 -11   0  148.59   19.90
   0 -11   0  221.18   36.40
   0 -11   0  150.28   21.90
   0  11   0  176.08   21.60
   0  11   0  155.48   22.20
   0  11   0  307.07   54.79
  -1 -11   0   93.69   17.80
  -1 -11   0  103.09   32.60
  -1 -11   0   89.69   21.20
  -1 -11   0   72.69   17.70
  -1 -11   0   83.49   17.20
  -1 -11   0   57.79   29.90
   1  11   0   49.90   17.20
   1  11   0   57.29   14.10
   1  11   0  115.09   32.60
  -2 -11   0   -2.80    8.90
  -2 -11   0  -10.50   11.30
  -2 -11   0   61.79   21.80
  -2 -11   0    4.40   16.00
  -2 -11   0  -11.20    9.40
   2  11   0    6.70   14.00
   2  11   0    2.30   10.10
   2  11   0   13.70   15.70
  -3 -11   0   64.79   41.60
  -3 -11   0   46.00   14.60
  -3 -11   0   30.60   14.50
  -3 -11   0   11.90   10.70
  -3 -11   0   34.30   16.10
  -3 -11   0   11.10   39.60
   3  11   0   93.79   38.80
   3  11   0   28.20   16.10
   3  11   0   13.10   19.40
  -4 -11   0   28.50   14.80
   4  11   0    9.80   16.40
  -5 -11   0    3.80   11.00
  -5 -11   0  -46.20   32.80
  -5 -11   0  -17.40   13.10
  -5 -11   0    5.60   14.60
  -5 -11   0    5.20    8.20
   5  11   0   33.40   20.20
   5  11   0   -3.00   13.10
   5  11   0   -3.10   35.40
  -6 -11   0   26.60   21.40
  -6 -11   0   -4.60    9.80
   6  11   0    6.70   16.20
   6  11   0   16.10   19.40
  -7 -11   0  -15.80   18.80
   7  11   0    7.40   24.80
   7  11   0    2.10   22.40
  -8 -11   0   -0.30   21.00
   8  11   0  -12.70   17.20
   8  11   0   41.00   28.00
  -9 -11   0  -30.70   10.50
  -9 -11   0   -0.20   18.30
 -12 -11   0   22.40   20.50
 -13 -11   0   -2.00   21.50
 -24  12   0   17.90   20.00
 -23  12   0  -13.80   13.00
 -22  12   0  -14.10   17.50
  21 -12   0  -46.30   18.40
 -21  12   0    0.70   16.70
  20 -12   0   43.90   13.50
  20 -12   0   42.00   19.10
 -20  12   0   76.29   21.70
  19 -12   0   -8.80    9.80
  19 -12   0   -0.70   12.20
  19 -12   0    8.40   16.20
  19 -12   0   -0.90   11.70
 -19  12   0    5.40   17.00
  18 -12   0    3.60   10.40
  18 -12   0    9.80   11.00
  18 -12   0    7.70   14.10
  18 -12   0   -6.00   11.40
 -18  12   0  -20.80   15.30
  17 -12   0   -6.10   10.40
  17 -12   0   -2.00    9.50
  17 -12   0  -24.00   11.50
 -17  12   0   -5.70   16.70
  16 -12   0    9.90    6.50
  16 -12   0    7.80    9.50
  16 -12   0   14.70    6.60
  16 -12   0  -11.70   11.10
 -16  12   0    0.80   16.00
  15 -12   0    9.80    8.80
  15 -12   0   -0.90   11.60
  15 -12   0    0.90   10.00
 -15  12   0   10.30   15.60
  14 -12   0   11.90   11.20
  14 -12   0   -1.70    7.10
  14 -12   0    1.40    6.20
  14 -12   0  -11.20    8.20
 -14  12   0   21.00   15.40
  13 -12   0    4.40    9.70
  13 -12   0   12.60    9.40
  13 -12   0    0.90    5.60
  13 -12   0   21.30   24.10
 -13  12   0   27.10   28.80
  12 -12   0   67.09   16.20
  12 -12   0   67.89    9.40
  12 -12   0   40.90   14.40
 -12  12   0   76.29    9.20
 -12  12   0   70.79   17.90
  11 -12   0  181.48   11.70
  11 -12   0  135.59   22.20
  11 -12   0  155.88   21.30
  11 -12   0  176.68   16.30
 -11  12   0  172.08   20.30
 -11  12   0  160.78   12.30
  10 -12   0   57.99   11.80
  10 -12   0   42.40   15.00
  10 -12   0   26.30   12.20
 -10  12   0   52.19   15.90
 -10  12   0   53.69   10.50
   9 -12   0   19.30   10.10
   9 -12   0   12.30   11.60
   9 -12   0   20.20   10.10
   9 -12   0   20.10   12.80
  -9  12   0   17.00   10.10
  -9  12   0   20.60    8.10
  -9  12   0   25.50    9.60
  -9  12   0   35.40   14.30
   8 -12   0  235.78   22.50
   8 -12   0  239.48   25.80
   8 -12   0  213.08   22.20
   8 -12   0  274.57   26.70
  -8  12   0  217.78   20.70
  -8  12   0  245.58   16.90
  -8  12   0  214.38   23.90
  -8  12   0  225.48   23.80
   7 -12   0  305.57   25.60
   7 -12   0  287.77   26.90
   7 -12   0  272.77   28.10
   7 -12   0  314.87   28.20
   7 -12   0  295.17   12.20
  -7  12   0  286.97   19.20
  -7  12   0  300.37   26.30
  -7  12   0  323.77   23.30
  -7  12   0  284.77   22.90
  -7  12   0  298.97   23.40
   6 -12   0   13.60   11.70
   6 -12   0    8.70   10.70
   6 -12   0    7.90    4.90
   6 -12   0    0.40   10.10
   6 -12   0    7.40   10.00
  -6  12   0   26.70   13.30
  -6  12   0   -4.10   11.40
  -6  12   0    9.20    9.20
  -6  12   0    7.40    9.00
  -6  12   0   15.50    9.50
   5 -12   0  318.47   18.80
   5 -12   0  285.07   29.20
   5 -12   0  342.97   28.60
   5 -12   0  281.37   28.10
   5 -12   0  325.57   28.70
  -5  12   0  308.37   27.80
  -5  12   0  313.17   23.30
  -5  12   0  307.77   22.40
  -5  12   0  256.97   25.60
  -5  12   0  299.07   26.30
   4 -12   0   41.60    9.40
   4 -12   0   31.80   14.10
   4 -12   0   26.70   12.90
   4 -12   0   26.60   12.60
   4 -12   0   30.40   12.90
  -4  12   0   45.20   14.70
  -4  12   0   41.00   22.70
  -4  12   0   96.09   23.60
  -4  12   0   29.80   12.50
   3 -12   0   47.70   16.30
   3 -12   0   35.40    9.90
   3 -12   0   28.50   12.60
   3 -12   0   30.50   13.40
   3 -12   0   21.90   13.90
  -3  12   0   45.30   16.20
  -3  12   0   24.90   11.40
  -3  12   0   71.39   18.80
  -3  12   0   54.09   14.50
   2 -12   0   46.90   16.80
   2 -12   0   55.79   16.60
   2 -12   0   48.20   12.00
   2 -12   0   53.49   18.70
   2 -12   0   60.49   16.00
  -2  12   0   70.59   20.60
  -2  12   0   53.59   14.30
  -2  12   0   62.19   19.90
   1 -12   0  135.99   21.40
   1 -12   0  288.57   57.59
   1 -12   0   93.19   21.90
   1 -12   0  135.79   18.50
  -1  12   0  124.69   24.40
  -1  12   0  148.49   19.00
  -1  12   0  142.89   26.80
   0 -12   0   15.30   12.00
   0 -12   0    6.00    9.80
   0 -12   0   32.80   17.50
   0 -12   0    4.30   11.30
   0 -12   0    1.90   21.20
   0  12   0   11.10   13.10
   0  12   0    6.90   10.10
  -1 -12   0  168.98   49.00
  -1 -12   0   62.59   17.00
  -1 -12   0   40.40   13.10
  -1 -12   0   53.29   15.90
  -1 -12   0   40.30   13.50
  -1 -12   0   64.19   20.20
   1  12   0   68.19   24.60
   1  12   0   79.09   17.90
   1  12   0   93.59   25.80
  -2 -12   0   13.10   17.60
  -2 -12   0    6.60   13.20
  -2 -12   0    0.20    9.10
  -2 -12   0   -3.40   19.40
  -2 -12   0    5.30   12.00
   2  12   0   -4.10   10.10
   2  12   0   -2.00    9.10
   2  12   0   -3.80   30.40
  -3 -12   0   31.00   23.50
  -3 -12   0   11.80   13.70
  -3 -12   0    4.60    9.40
  -3 -12   0   17.70   13.70
  -3 -12   0   25.00   12.80
   3  12   0   31.10   20.00
   3  12   0   -5.90   17.90
   3  12   0   17.90   13.30
   3  12   0   33.60   27.90
  -4 -12   0  -20.40   27.00
  -4 -12   0    1.30   10.60
  -4 -12   0    6.70   13.60
  -4 -12   0   12.60   15.60
   4  12   0   24.00   15.00
   4  12   0   14.20   24.60
  -5 -12   0   33.40   20.70
  -5 -12   0   36.80   13.70
   5  12   0   18.00   25.50
   5  12   0   12.00   15.00
  -6 -12   0    5.70   23.70
   6  12   0    1.40   15.40
   6  12   0    5.30   23.50
  -7 -12   0   -8.30   17.20
  -7 -12   0  -22.70    8.20
   7  12   0   -8.20   15.60
   7  12   0  -24.40   17.40
 -12 -12   0   12.40   20.10
 -24  13   0   -4.00   19.50
 -21  13   0   20.80   19.60
  20 -13   0   -8.80   14.40
  20 -13   0   -1.20   13.10
 -20  13   0   30.60   20.40
  19 -13   0    3.50   14.90
  19 -13   0   10.70   13.20
  19 -13   0  -16.60   14.30
  19 -13   0    6.30   11.80
 -19  13   0   -4.40   15.70
  18 -13   0  -15.30   10.00
  18 -13   0   13.90   17.00
  18 -13   0  -10.40    9.80
 -18  13   0    8.70   18.70
  17 -13   0   19.30   10.50
  17 -13   0   11.30   12.00
  17 -13   0    9.90   14.20
 -17  13   0   46.30   21.00
  16 -13   0    4.70    7.70
  16 -13   0    2.70   10.40
  16 -13   0    4.70    7.90
  16 -13   0    9.50   14.40
 -16  13   0   37.90   18.20
  15 -13   0   55.79   12.60
  15 -13   0   19.30   11.40
  15 -13   0   33.60    9.20
  15 -13   0   44.60   15.30
 -15  13   0   55.99   19.40
  14 -13   0   16.60    6.40
  14 -13   0    5.20    9.20
  14 -13   0   16.80   10.80
  14 -13   0    4.80   11.70
 -14  13   0   13.80   16.60
  13 -13   0   15.50   11.30
  13 -13   0   12.50    5.50
  13 -13   0   32.90   15.10
  13 -13   0   -0.30   10.60
 -13  13   0   -0.30    4.00
 -13  13   0   28.10   16.40
  12 -13   0   20.90   24.00
 -12  13   0   21.70   19.40
  11 -13   0    7.60   11.60
  11 -13   0    8.10    8.40
  11 -13   0   14.60   10.70
  11 -13   0   -2.10    7.20
 -11  13   0   26.80   15.50
 -11  13   0   11.30    8.20
  10 -13   0  120.99   16.90
  10 -13   0  121.59   17.40
  10 -13   0   95.39   17.90
  10 -13   0   78.69   18.20
 -10  13   0  144.89   22.00
 -10  13   0  112.89   12.10
 -10  13   0  139.19   15.10
   9 -13   0   73.29   16.70
   9 -13   0   83.69   16.20
   9 -13   0   67.99   16.40
   9 -13   0   76.29   15.90
  -9  13   0   74.19   14.20
  -9  13   0   49.20   14.00
  -9  13   0   97.29   15.50
  -9  13   0   73.19   18.20
   8 -13   0  333.67   31.90
   8 -13   0  411.56   33.40
   8 -13   0  348.77   27.80
   8 -13   0  386.66   30.60
  -8  13   0  343.77   29.10
  -8  13   0  340.97   25.10
  -8  13   0  366.86   25.30
  -8  13   0  366.36   25.40
  -8  13   0  388.26   22.20
   7 -13   0   29.80   13.60
   7 -13   0   26.10   14.20
   7 -13   0   40.30   14.40
   7 -13   0   43.30    5.50
   7 -13   0   49.30   15.50
  -7  13   0   50.49   14.30
  -7  13   0   64.19   16.30
  -7  13   0   39.40   12.40
  -7  13   0   59.19   17.90
  -7  13   0   46.60   14.30
   6 -13   0  103.99   20.00
   6 -13   0  113.39   18.90
   6 -13   0  111.29   11.90
   6 -13   0  136.69   20.70
   6 -13   0  190.08   28.30
  -6  13   0  100.69   17.80
  -6  13   0  106.79   19.40
  -6  13   0  133.69   21.60
  -6  13   0  170.88   22.20
  -6  13   0  127.19   19.80
   5 -13   0  152.68   23.70
   5 -13   0  185.38   25.60
   5 -13   0  179.58   16.00
   5 -13   0  146.29   21.50
   5 -13   0  178.38   23.10
  -5  13   0  160.78   20.20
  -5  13   0  169.28   24.40
  -5  13   0  227.88   31.30
  -5  13   0  170.78   22.50
   4 -13   0  287.07   30.60
   4 -13   0  289.47   31.70
   4 -13   0  346.07   32.10
   4 -13   0  288.87   29.10
   4 -13   0  253.67   20.40
  -4  13   0  232.78   27.20
  -4  13   0  286.07   28.20
  -4  13   0  304.87   31.00
  -4  13   0  269.37   24.80
   3 -13   0   56.39   25.10
   3 -13   0   46.50   17.60
   3 -13   0  130.89   28.20
   3 -13   0   98.09   26.00
  -3  13   0  113.19   23.10
  -3  13   0  106.89   25.40
   2 -13   0    7.40    9.30
   2 -13   0   35.90   18.50
   2 -13   0    4.20   11.80
   2 -13   0    4.60   14.40
  -2  13   0   11.50   16.70
  -2  13   0   -6.00   12.60
   1 -13   0   80.99   16.00
   1 -13   0  108.99   28.60
   1 -13   0   73.59   18.40
   1 -13   0  128.89   28.50
   1 -13   0   80.79   18.60
  -1  13   0  111.79   25.30
  -1  13   0   62.89   15.00
  -1  13   0   76.09   14.60
  -1  13   0  120.89   25.80
   0 -13   0    9.60   10.50
   0 -13   0    1.10   24.20
   0 -13   0    5.80   16.00
   0 -13   0    9.40   13.10
   0 -13   0    8.80   11.70
   0 -13   0    8.60   11.70
   0  13   0   -6.40    8.80
   0  13   0   -8.30   14.20
   0  13   0    5.90    8.90
   0  13   0   -8.00   20.80
  -1 -13   0   75.89   40.60
  -1 -13   0   16.50   12.50
  -1 -13   0   28.40   19.80
  -1 -13   0   11.80   13.10
  -1 -13   0    0.20    7.00
  -1 -13   0    8.00   13.70
   1  13   0   23.50   29.20
   1  13   0   14.60   18.30
   1  13   0   -1.50    9.30
   1  13   0    3.50   10.30
  -2 -13   0   24.10   14.10
  -2 -13   0    4.80   14.60
  -2 -13   0   16.00   11.80
  -2 -13   0   16.00   15.30
   2  13   0   14.90   11.90
   2  13   0    3.60   16.70
  -3 -13   0   16.30   10.40
  -3 -13   0   -4.60   25.80
  -3 -13   0   17.30   16.10
  -3 -13   0   18.30   13.90
   3  13   0   22.70   18.10
   3  13   0   13.00   13.00
  -4 -13   0   26.20   22.20
  -4 -13   0   17.80   13.20
   4  13   0    0.70   17.40
   4  13   0   24.40   14.70
  -5 -13   0  151.28   34.20
  -5 -13   0   84.99   18.40
   5  13   0   99.49   47.20
   5  13   0   86.89   21.80
  -6 -13   0   13.90   20.90
  -6 -13   0  -11.10   10.20
   6  13   0   40.60   24.40
   6  13   0   29.40   17.40
  -8 -13   0  -53.49   20.00
 -12 -13   0    4.70   19.40
 -24  14   0    0.00   20.10
 -23  14   0   -0.50   14.20
 -22  14   0   17.50   33.50
 -21  14   0    2.80   16.70
  20 -14   0  -33.30   11.70
 -20  14   0   -3.50   16.00
  19 -14   0  -29.90   13.40
  19 -14   0  -15.50   11.70
  19 -14   0   10.30   12.80
 -19  14   0   28.80   20.80
  18 -14   0   -6.90   10.40
  18 -14   0   22.90   11.00
 -18  14   0   33.00   20.30
  17 -14   0   96.39   14.30
  17 -14   0   96.19   12.70
  17 -14   0   59.69   19.20
  17 -14   0   94.39   18.20
 -17  14   0  106.69   25.60
  16 -14   0   20.30   12.80
  16 -14   0    3.40   12.70
  16 -14   0    8.00   10.60
  16 -14   0   13.20   10.40
 -16  14   0   17.60   17.90
  15 -14   0   -5.10    8.90
  15 -14   0   -3.30   11.10
  15 -14   0   -6.80    9.70
  15 -14   0    0.90    5.90
 -15  14   0  -13.20   15.90
  14 -14   0   -3.60   11.10
  14 -14   0   -3.90    9.90
  14 -14   0   -0.40    8.90
 -14  14   0   18.60   16.60
  13 -14   0    5.50   12.00
  13 -14   0   -1.10   11.40
 -13  14   0   11.20   16.60
 -13  14   0    2.70    4.20
  12 -14   0   15.80    7.60
  12 -14   0    0.80   12.70
  12 -14   0   24.20   13.00
  12 -14   0    3.20    8.10
 -12  14   0    2.40    4.50
 -12  14   0    9.40   15.30
  11 -14   0   -7.00    7.00
  11 -14   0  -10.40   10.70
  11 -14   0   10.20    8.60
  11 -14   0   -1.70   10.30
 -11  14   0   15.50    7.70
 -11  14   0    1.30   15.00
  10 -14   0    3.30   11.60
  10 -14   0    0.00    8.60
  10 -14   0    1.30    9.00
  10 -14   0   12.00   14.70
 -10  14   0    2.80    5.50
 -10  14   0   -6.00    8.10
 -10  14   0    9.40   17.30
 -10  14   0    6.70    7.00
   9 -14   0   -2.20    8.50
   9 -14   0   13.60   12.80
   9 -14   0   30.70   22.10
   9 -14   0    3.60    9.30
  -9  14   0   13.00   11.00
  -9  14   0   11.50    9.60
  -9  14   0    2.70   22.80
  -9  14   0   17.50   12.10
   8 -14   0   -1.80   11.60
   8 -14   0   10.10   11.00
   8 -14   0    1.60   11.30
   8 -14   0    4.10   11.70
  -8  14   0   25.40   12.50
  -8  14   0   -0.90    5.10
  -8  14   0    7.80   13.80
  -8  14   0    7.50   10.40
  -8  14   0    8.40   11.70
   7 -14   0   15.80   21.60
   7 -14   0   11.00   12.70
   7 -14   0   13.40   12.50
   7 -14   0    4.40    4.30
   7 -14   0   -4.40   13.40
  -7  14   0   19.90   15.30
  -7  14   0    1.70    6.40
  -7  14   0    5.70   10.40
   6 -14   0  134.39   13.00
   6 -14   0   85.79   20.30
   6 -14   0  122.49   26.50
   6 -14   0  143.99   27.20
  -6  14   0  174.08   23.40
  -6  14   0  132.09   25.00
  -6  14   0   92.29   17.80
  -6  14   0  105.09   22.20
   5 -14   0  188.38   24.90
   5 -14   0  267.67   30.80
   5 -14   0  245.78   29.90
   5 -14   0  251.67   19.10
   5 -14   0  254.17   33.10
  -5  14   0  299.27   30.70
  -5  14   0  271.57   24.90
   4 -14   0  251.57   29.50
   4 -14   0  207.58   29.50
   4 -14   0  272.67   22.20
   4 -14   0  284.57   32.50
   4 -14   0  245.88   29.30
   4 -14   0  245.98   31.60
  -4  14   0  261.67   34.20
  -4  14   0  266.37   26.40
  -4  14   0  233.28   28.80
   3 -14   0   44.70   18.70
   3 -14   0   28.60   14.90
   3 -14   0   32.10   10.40
   3 -14   0   22.40   14.10
   3 -14   0   38.10   26.60
   3 -14   0    6.50   16.30
  -3  14   0   15.30   11.30
  -3  14   0   60.89   21.90
  -3  14   0   38.70   19.50
  -3  14   0   41.10   17.60
   2 -14   0    2.90    9.90
   2 -14   0   32.10   18.00
   2 -14   0    5.60   15.00
   2 -14   0   22.90   13.20
   2 -14   0    0.90   10.90
   2 -14   0   30.80   19.60
  -2  14   0    4.50   11.60
  -2  14   0   -2.60   11.60
  -2  14   0   31.10   19.40
  -2  14   0    5.90   12.70
   1 -14   0    9.60   12.10
   1 -14   0   12.00   10.70
   1 -14   0   24.60   20.20
   1 -14   0   14.40   12.30
   1 -14   0   -3.20   12.90
   1 -14   0   -1.80   16.30
  -1  14   0    0.90   14.00
  -1  14   0  -18.30   12.40
  -1  14   0    5.30   10.00
  -1  14   0   -7.10   17.90
   0 -14   0   54.79   15.70
   0 -14   0   25.30   15.90
   0 -14   0   68.89   17.20
   0 -14   0   81.39   27.50
   0 -14   0   93.29   35.20
   0  14   0   56.59   22.60
   0  14   0   44.70   12.90
   0  14   0   83.69   23.50
  -1 -14   0   -1.50   13.70
  -1 -14   0   12.80   11.70
  -1 -14   0   -2.40   10.90
  -1 -14   0   24.10   24.40
   1  14   0   10.80   11.30
  -2 -14   0   29.10   27.40
  -2 -14   0  -10.60   12.90
  -2 -14   0   19.10   14.60
  -2 -14   0   24.80   16.40
  -2 -14   0   55.99   22.60
   2  14   0    4.40   17.60
   2  14   0    2.40   11.20
  -3 -14   0   42.70   31.20
  -3 -14   0   50.49   15.60
   3  14   0   43.20   21.60
   3  14   0   30.10   16.60
  -4 -14   0  -15.50   11.20
  -4 -14   0   71.99   44.80
   4  14   0   -2.20   14.70
   4  14   0   -9.90   19.20
   5  14   0   78.99   23.30
   5  14   0   82.39   29.60
  -6 -14   0  -31.50   11.10
   8  14   0  -12.10   13.80
   9  14   0   10.70   18.50
 -11 -14   0    2.30   19.10
 -24  15   0    9.00   20.30
 -23  15   0   -1.10   15.50
 -22  15   0    8.60   16.10
 -21  15   0   10.10   17.10
  20 -15   0  -33.20   11.70
 -20  15   0    2.10   18.10
  19 -15   0   15.60   18.00
  19 -15   0  -15.30   11.70
 -19  15   0  -14.80   15.80
  18 -15   0   -1.40    7.40
  18 -15   0  -11.30   13.30
  18 -15   0   -9.70    6.80
  18 -15   0  -14.50    9.30
  18 -15   0   -3.80   11.10
 -18  15   0    4.70   17.90
  17 -15   0  -13.10    5.30
  17 -15   0    0.90    9.30
  17 -15   0   -4.70    9.70
  17 -15   0   -8.60    9.50
  17 -15   0   21.90   15.30
 -17  15   0   10.30   19.50
  16 -15   0    5.60   12.00
  16 -15   0    5.30   10.30
  16 -15   0  -13.90   10.90
 -16  15   0    6.30   17.50
  15 -15   0   23.40   11.30
  15 -15   0   32.50   15.00
  15 -15   0   36.10   13.30
  15 -15   0   20.30   11.60
 -15  15   0   54.89   21.30
  14 -15   0   39.30   14.60
  14 -15   0    9.60   12.50
  14 -15   0   11.90   11.90
 -14  15   0   -0.90    4.20
 -14  15   0   27.20   18.60
  13 -15   0   36.00   15.50
  13 -15   0   40.60   15.40
 -13  15   0   56.89   20.20
  12 -15   0   19.50   14.00
  12 -15   0   32.30   15.10
  12 -15   0   16.60    8.30
  12 -15   0   10.70    8.60
 -12  15   0    7.70    4.90
 -12  15   0   27.10   18.20
  11 -15   0  105.09   16.70
  11 -15   0  121.49   22.80
  11 -15   0  128.89   19.20
  11 -15   0   99.79   19.80
 -11  15   0  123.99   22.50
 -11  15   0  120.79   15.30
  10 -15   0    9.60   10.40
  10 -15   0   12.30   14.20
  10 -15   0   13.90   10.10
  10 -15   0   21.60   13.50
 -10  15   0    9.70    9.20
 -10  15   0    3.20   10.30
 -10  15   0    1.60    6.80
 -10  15   0    4.20   15.50
   9 -15   0   62.79   17.50
   9 -15   0   75.49   18.00
   9 -15   0   49.99   17.00
  -9  15   0   29.70   14.30
  -9  15   0   48.80   13.00
  -9  15   0   79.79   19.80
  -9  15   0   78.39   17.20
   8 -15   0    7.60   11.70
   8 -15   0    7.60   14.10
   8 -15   0    9.20   12.50
   8 -15   0   -3.70   10.80
  -8  15   0   -3.80    9.50
  -8  15   0   -4.50    5.80
  -8  15   0    0.20   15.00
  -8  15   0    9.30   13.20
   7 -15   0   24.10   14.80
   7 -15   0   13.50   13.60
   7 -15   0   19.90   16.00
   7 -15   0   22.40   15.10
  -7  15   0   28.10   14.90
  -7  15   0   11.30   10.20
  -7  15   0   35.40   17.80
   6 -15   0   36.60   17.50
   6 -15   0   12.60   15.20
   6 -15   0    6.40   12.40
   6 -15   0   27.60   14.70
   6 -15   0   21.00    6.90
  -6  15   0   18.90   15.00
  -6  15   0    1.60   10.90
  -6  15   0   23.00   12.50
   5 -15   0  307.27   31.80
   5 -15   0  260.17   20.10
   5 -15   0  260.57   31.90
   5 -15   0  256.47   32.20
   5 -15   0  197.88   26.80
   5 -15   0  253.97   35.00
  -5  15   0  236.38   25.10
   4 -15   0  181.08   20.40
   4 -15   0  114.19   23.40
   4 -15   0  150.68   23.60
   4 -15   0  162.58   26.10
   4 -15   0  260.47   44.50
   4 -15   0  199.28   33.40
  -4  15   0   96.89   21.20
  -4  15   0  139.09   22.30
  -4  15   0  207.88   27.80
  -4  15   0  229.48   31.30
   3 -15   0  -11.10   11.00
   3 -15   0   -4.60   11.20
   3 -15   0    7.50    9.50
   3 -15   0   17.60   14.80
   3 -15   0   27.80   20.60
   3 -15   0   10.80   14.30
  -3  15   0   30.90   20.20
  -3  15   0    4.60   14.30
  -3  15   0   14.90   14.20
  -3  15   0   10.50   13.20
   2 -15   0   -1.40   13.30
   2 -15   0   -4.30   12.60
   2 -15   0  -12.00   17.20
   2 -15   0   -7.50   14.60
   2 -15   0   10.40   10.30
  -2  15   0  -24.00   16.30
  -2  15   0   -1.40   12.30
   1 -15   0   12.70   21.10
   1 -15   0   13.80   13.80
   1 -15   0   31.00   15.60
   1 -15   0   -6.60   16.80
   1 -15   0   -6.20   10.00
  -1  15   0   13.30   19.40
  -1  15   0   18.90   18.50
   0 -15   0   12.50   15.40
   0 -15   0  -29.60   36.70
   0 -15   0   -4.80   13.10
   0 -15   0   14.60   13.20
   0 -15   0   24.90   25.40
   0  15   0    6.90   11.00
   0  15   0   34.90   21.80
   0  15   0   29.60   19.10
  -1 -15   0  -17.00   11.00
  -1 -15   0  -29.50   13.30
  -1 -15   0  -38.80   25.90
  -1 -15   0   18.30   23.00
   1  15   0   -3.70   17.60
   1  15   0   16.20   12.00
   1  15   0   -2.30   16.80
  -2 -15   0    0.90   18.40
  -2 -15   0  -17.80   14.40
  -2 -15   0    1.20   13.80
  -2 -15   0   -5.80   24.60
   2  15   0  -14.70   12.20
   2  15   0   18.70   38.40
  -3 -15   0  -15.10   12.90
  -3 -15   0   11.30   32.20
   3  15   0   18.20   28.70
   3  15   0  -33.50   12.40
   3  15   0   -1.90   17.60
   4  15   0  -28.80   15.10
   4  15   0   22.00   22.50
   4  15   0   -4.00   15.10
  -5 -15   0  -33.00   12.30
   5  15   0   10.30   16.40
   6  15   0    5.60   17.40
   7  15   0   16.70   16.00
   8  15   0  -16.80   14.50
 -24  16   0   -6.10   17.90
 -23  16   0    9.70   15.40
 -22  16   0    4.70   16.80
 -21  16   0   17.80   19.10
  20 -16   0   -4.70   15.50
 -20  16   0   -1.70   17.80
  19 -16   0   14.40   30.30
 -19  16   0    2.90   18.80
  18 -16   0  -25.10    8.60
  18 -16   0  -29.20   10.60
  18 -16   0  -10.80   15.00
 -18  16   0   -0.20   19.10
  17 -16   0   -7.80   12.00
  17 -16   0   14.30   27.00
  17 -16   0   12.50   16.10
  17 -16   0   24.00   12.90
 -17  16   0   17.80   20.10
  16 -16   0   -9.30   10.30
  16 -16   0  -12.80   12.90
  16 -16   0   34.70   13.70
  16 -16   0   13.50   15.00
 -16  16   0   38.40   20.00
  15 -16   0    0.10   14.20
  15 -16   0   15.50   15.20
  15 -16   0   15.00   12.50
  15 -16   0   11.60   11.60
 -15  16   0   27.00   20.70
  14 -16   0   53.79   18.00
  14 -16   0   24.90   11.80
  14 -16   0   35.40   15.70
 -14  16   0   38.20   20.20
  13 -16   0   32.10   10.90
  13 -16   0   45.10   17.20
  13 -16   0   20.00   13.40
 -13  16   0   12.10   17.80
  12 -16   0   51.09   17.90
  12 -16   0   53.49   13.20
  12 -16   0   62.49   18.00
 -12  16   0   70.29   21.60
  11 -16   0  108.59   19.50
  11 -16   0   95.49   17.00
  11 -16   0  105.59   23.60
  11 -16   0   89.39   20.00
 -11  16   0  125.19   17.50
 -11  16   0  102.49   23.20
  10 -16   0   -1.40   11.70
  10 -16   0    1.90   11.40
  10 -16   0    1.60   12.80
  10 -16   0   11.90   14.50
 -10  16   0   -5.50   10.30
 -10  16   0   11.00   17.50
   9 -16   0   -1.40   10.70
   9 -16   0   12.50   12.70
   9 -16   0   11.90   14.20
   9 -16   0   18.40   14.40
  -9  16   0   12.20   10.70
  -9  16   0   16.20   16.10
  -9  16   0    8.00    7.50
  -9  16   0   21.50   13.10
   8 -16   0    7.70   13.90
   8 -16   0   14.50   13.60
   8 -16   0    0.70   12.80
   8 -16   0   -3.70   11.70
  -8  16   0   12.60   13.70
  -8  16   0   -1.30   16.70
  -8  16   0    1.40    7.50
  -8  16   0    2.70   11.20
  -8  16   0   29.70   13.90
   7 -16   0   70.49   21.30
   7 -16   0   45.70   15.70
   7 -16   0   58.79   19.60
   7 -16   0   79.49   19.20
   7 -16   0   79.59   21.00
  -7  16   0   91.09   19.10
  -7  16   0   53.89   16.40
  -7  16   0   91.69   22.30
   6 -16   0   -6.90   12.70
   6 -16   0   15.00   13.20
   6 -16   0    0.70   12.50
   6 -16   0   -8.60   15.80
   6 -16   0    8.20    6.40
   6 -16   0    5.20   12.60
  -6  16   0   10.20   15.10
  -6  16   0   16.10   13.60
  -6  16   0    6.90   12.50
  -6  16   0   -4.30    8.80
   5 -16   0  122.29   29.00
   5 -16   0  129.79   27.50
   5 -16   0  102.59   22.60
   5 -16   0  116.39   15.00
   5 -16   0  136.79   24.20
   5 -16   0   71.99   21.40
  -5  16   0  119.89   23.00
  -5  16   0  110.99   21.60
  -5  16   0  106.19   20.00
   4 -16   0   33.30   16.60
   4 -16   0   49.70   11.70
   4 -16   0   35.50   19.00
   4 -16   0   50.29   25.90
   4 -16   0   33.10   16.10
  -4  16   0   60.99   22.90
   3 -16   0    9.00   14.50
   3 -16   0    1.60    9.70
   3 -16   0    9.70   13.90
   3 -16   0   18.30   17.50
   3 -16   0   15.70   23.00
  -3  16   0   -0.30   16.90
  -3  16   0   -9.10    9.20
   2 -16   0   33.30   18.70
   2 -16   0   11.90   14.30
   2 -16   0   17.90   15.80
   2 -16   0   -2.30   12.00
   2 -16   0   32.70   24.00
  -2  16   0   -0.20   19.20
  -2  16   0   14.10   15.10
   1 -16   0   78.79   38.70
   1 -16   0  117.59   36.10
   1 -16   0  106.09   23.30
   1 -16   0  141.59   53.19
   1 -16   0   71.39   16.90
  -1  16   0  117.59   27.00
  -1  16   0  111.09   27.00
   0 -16   0   83.79   32.40
   0 -16   0  108.09   23.60
   0 -16   0   87.09   31.40
   0 -16   0  118.49   35.50
   0 -16   0  131.29   27.30
   0  16   0   85.39   26.10
   0  16   0  129.79   30.30
  -1 -16   0   39.50   25.20
  -1 -16   0   13.40   16.90
  -1 -16   0   13.10   17.40
  -1 -16   0    1.60   19.20
   1  16   0   20.10   21.40
   1  16   0   28.60   21.20
  -2 -16   0    9.20   16.00
   2  16   0   15.70   26.20
   2  16   0    8.10   15.00
   2  16   0   18.90   21.80
  -3 -16   0   -3.20   16.30
   3  16   0  -16.00   14.50
   3  16   0   -7.00   22.10
   3  16   0   31.20   22.10
   4  16   0   -3.80   17.60
   5  16   0   -1.10   15.80
   6  16   0    2.00   17.40
   7  16   0   12.20   17.70
   8  16   0   19.50   17.70
 -24  17   0    5.70   19.00
 -23  17   0   40.30   20.30
 -22  17   0   -2.90   16.20
 -21  17   0   -9.10   39.40
 -20  17   0   -4.90   16.70
 -19  17   0   -3.00   18.00
  18 -17   0  -16.50   10.60
  18 -17   0  -14.20   21.10
  18 -17   0  -29.10   13.10
 -18  17   0   11.00   20.40
  17 -17   0   17.40   18.20
  17 -17   0   50.29   15.30
  17 -17   0   20.90   16.80
  17 -17   0   35.00   15.20
 -17  17   0   76.09   23.50
  16 -17   0  118.09   39.00
  16 -17   0   27.20   13.40
  16 -17   0   52.39   18.20
 -16  17   0   52.99   22.50
  15 -17   0   14.10   11.10
  15 -17   0   52.69   20.10
  15 -17   0    7.90   14.80
  15 -17   0   23.40   15.10
 -15  17   0   31.70   21.00
  14 -17   0   68.69   20.70
  14 -17   0   62.09   18.70
  14 -17   0   33.60   11.70
 -14  17   0   77.29   23.40
  13 -17   0    9.60   13.00
  13 -17   0   23.10    9.20
  13 -17   0   21.80   11.90
  13 -17   0   22.30   15.60
  13 -17   0   26.30   19.10
 -13  17   0   13.50   18.50
  12 -17   0   36.70   12.20
  12 -17   0   64.09   16.80
  12 -17   0   11.40   10.30
  12 -17   0   35.60   16.70
  12 -17   0   68.59   21.50
 -12  17   0   84.79   24.30
  11 -17   0   24.70   18.80
  11 -17   0   51.89   16.00
  11 -17   0   28.10   10.70
  11 -17   0   15.20   12.50
  11 -17   0   28.00   15.60
 -11  17   0   50.89   21.20
 -11  17   0    5.20    5.80
  10 -17   0  -13.50   11.00
  10 -17   0    2.20    9.10
  10 -17   0   -4.90   12.10
  10 -17   0  -14.80   12.00
  10 -17   0    9.30   12.30
 -10  17   0  -13.20   10.90
 -10  17   0    2.60    7.20
 -10  17   0   -3.00    6.40
 -10  17   0    2.60   16.70
   9 -17   0   25.70   17.50
   9 -17   0    0.30   10.70
   9 -17   0   15.00   14.20
   9 -17   0   -2.60   11.50
   9 -17   0    9.10   11.50
  -9  17   0   25.90   14.70
  -9  17   0   36.60   15.00
  -9  17   0   25.20   19.20
   8 -17   0   14.40   14.70
   8 -17   0   24.50   15.10
   8 -17   0   -0.90   12.60
   8 -17   0   12.50   18.30
   8 -17   0   31.30   19.90
  -8  17   0   -5.50   11.90
  -8  17   0   17.20    9.20
  -8  17   0   11.70   13.50
   7 -17   0   40.70   16.60
   7 -17   0   34.60   16.40
   7 -17   0   41.50   20.40
   7 -17   0   48.00   18.40
  -7  17   0   49.30   17.30
  -7  17   0   26.90   22.60
   6 -17   0   -0.50   13.60
   6 -17   0  -12.20    6.10
   6 -17   0   -9.80   18.10
   6 -17   0    7.10   13.10
   6 -17   0    0.00   14.70
  -6  17   0   17.90   16.20
  -6  17   0   -8.70   10.80
   5 -17   0   19.40   17.20
   5 -17   0   16.30   14.90
   5 -17   0   26.40   22.90
   5 -17   0   12.90    9.20
   5 -17   0   32.80   17.10
  -5  17   0   -4.70   10.80
  -5  17   0   17.10   16.70
   4 -17   0   28.90   17.20
   4 -17   0   37.40   26.90
   4 -17   0   29.60   12.30
   4 -17   0   28.90   19.20
   4 -17   0   15.10   15.50
  -4  17   0   -6.40   12.00
  -4  17   0   44.20   21.70
   3 -17   0   22.50   20.50
   3 -17   0   12.90   11.40
   3 -17   0   31.40   15.80
   3 -17   0   63.69   28.40
  -3  17   0   56.29   22.80
  -3  17   0    5.50   14.40
   2 -17   0   33.80   28.30
   2 -17   0   33.20   18.10
   2 -17   0   12.20   13.00
   2 -17   0   -3.90   24.80
   2 -17   0   42.00   20.00
  -2  17   0   -5.50   13.90
  -2  17   0   24.20   21.80
   1 -17   0   -1.70   16.10
   1 -17   0   38.90   37.80
   1 -17   0   31.80   17.90
   1 -17   0   24.30   15.90
   1 -17   0   72.79   25.90
  -1  17   0   -4.50   16.40
  -1  17   0   33.90   26.20
   0 -17   0   -6.00   14.50
   0 -17   0  -30.20   13.90
   0  17   0   -0.30   17.90
   0  17   0  -14.80   17.20
  -1 -17   0  101.09   24.50
   1  17   0  113.69   45.50
   1  17   0  114.79   27.70
   2  17   0   99.09   29.80
   2  17   0   53.49   23.30
   3  17   0    2.70   18.70
   4  17   0   -1.50   18.90
   5  17   0   -7.00   17.10
   6  17   0    5.60   17.90
   7  17   0    2.00   15.10
 -24  18   0    0.50   19.50
 -23  18   0   20.40   18.10
 -22  18   0    0.60   17.30
 -21  18   0    4.70   18.40
 -20  18   0   -0.10   21.40
 -19  18   0   -1.80   19.50
 -18  18   0   14.20   19.60
  17 -18   0   13.40   18.50
  17 -18   0   -4.00   17.30
  17 -18   0   74.59   19.20
 -17  18   0   21.70   21.70
  16 -18   0    9.90   16.00
  16 -18   0  -23.40   14.10
  16 -18   0   -5.00   20.30
  16 -18   0  -32.50   12.80
 -16  18   0   22.40   20.70
  15 -18   0   24.00   17.10
  15 -18   0   29.50   18.40
 -15  18   0   10.70   19.90
  14 -18   0   37.20   18.80
  14 -18   0   40.80   31.10
  14 -18   0   10.80   11.30
 -14  18   0   33.70   21.50
  13 -18   0  -10.50    9.40
  13 -18   0   11.70   16.50
  13 -18   0    6.10   11.20
  13 -18   0   11.10   10.60
  13 -18   0   -3.00   14.00
 -13  18   0   20.00   20.70
 -13  18   0    5.30    5.90
  12 -18   0   39.30   15.60
  12 -18   0   61.59   15.20
  12 -18   0   54.09   20.00
  12 -18   0   46.20   18.50
 -12  18   0   52.69   22.80
  11 -18   0    7.30   13.40
  11 -18   0   38.90   16.30
  11 -18   0    7.70   14.60
 -11  18   0   -7.00    7.70
 -11  18   0  -14.10   10.60
 -11  18   0   13.50   18.70
 -11  18   0    6.10    6.80
  10 -18   0  109.89   21.40
  10 -18   0   61.99   20.00
  10 -18   0  127.49   40.10
  10 -18   0   90.19   20.70
 -10  18   0   88.59   20.80
 -10  18   0  126.49   27.20
   9 -18   0   44.70   20.20
   9 -18   0   10.10   14.60
   9 -18   0   21.40   15.50
   9 -18   0    9.00   28.50
  -9  18   0  -10.50    8.20
  -9  18   0    1.00   10.10
   8 -18   0   59.59   19.70
   8 -18   0   47.70   19.50
   8 -18   0   27.20   20.80
  -8  18   0   83.49   19.80
   7 -18   0   19.70   14.90
   7 -18   0   48.00   23.00
   7 -18   0   -7.30   14.90
  -7  18   0    6.00   15.20
  -7  18   0    1.90    8.00
   6 -18   0  -11.80   21.20
   6 -18   0    2.90    7.10
   6 -18   0   17.20   31.90
   6 -18   0   22.40   17.00
   6 -18   0   16.80   23.20
  -6  18   0   -0.90    9.30
  -6  18   0    9.60   15.90
   5 -18   0   -7.50   15.70
   5 -18   0   11.70   14.80
   5 -18   0    0.60    9.10
   5 -18   0  -24.50   20.50
   5 -18   0    0.10   16.20
  -5  18   0    7.10   17.50
  -5  18   0  -17.20   11.20
   4 -18   0  152.88   26.90
   4 -18   0  147.39   35.30
   4 -18   0  145.99   34.70
   4 -18   0  120.49   26.90
   4 -18   0   96.59   16.60
  -4  18   0  125.59   28.20
   3 -18   0  100.39   26.10
   3 -18   0   89.99   29.80
   3 -18   0   17.50   19.10
   3 -18   0   81.09   32.80
  -3  18   0   80.89   25.70
   2 -18   0  -15.70   13.70
   2 -18   0   18.30   16.70
  -2  18   0   -1.50   20.60
  -2  18   0  -11.50   15.90
   1 -18   0  -44.00   15.40
  -1  18   0   -8.70   18.00
  -1  18   0  -15.70   17.30
   0  18   0   -7.50   18.00
   0  18   0   74.49   27.30
   1  18   0    8.80   19.30
   1  18   0   55.79   46.90
   2  18   0   10.70   19.00
   3  18   0   -1.60   16.80
   4  18   0   -9.40   13.80
   5  18   0    9.20   18.00
   6  18   0   -2.30   17.10
 -24  19   0   19.50   22.00
 -23  19   0   -8.10   14.60
 -22  19   0   14.90   18.70
 -21  19   0    5.00   16.10
 -20  19   0   13.60   19.50
 -19  19   0   10.70   18.80
 -18  19   0   -0.80   19.20
 -17  19   0   35.00   22.30
  16 -19   0  -30.60   14.30
  16 -19   0   -9.40   25.90
 -16  19   0   11.00   19.70
  15 -19   0  -11.10   16.10
 -15  19   0   -6.10   18.60
  14 -19   0   18.10   19.70
  14 -19   0    4.30   15.90
 -14  19   0    4.50   20.50
 -14  19   0   -0.70    6.70
  13 -19   0  -19.70   13.90
  13 -19   0   -5.30   11.80
  13 -19   0   12.00    9.90
  13 -19   0    8.60   16.80
 -13  19   0   -5.00    6.20
 -13  19   0   18.30   20.50
  12 -19   0   11.60   10.80
  12 -19   0   -5.60   14.60
  12 -19   0   -5.00   15.00
  12 -19   0   -0.30   14.70
 -12  19   0   -8.70    9.90
 -12  19   0  -11.90    5.70
 -12  19   0  -17.30   18.90
 -12  19   0   13.50   12.20
  11 -19   0   -2.90   14.70
  11 -19   0   26.20   15.00
  11 -19   0    9.30   16.80
  11 -19   0   27.10   16.80
 -11  19   0   -4.30    6.90
 -11  19   0    9.10   20.70
  10 -19   0   69.29   24.40
  10 -19   0   94.99   24.50
  10 -19   0   44.20   20.10
  10 -19   0   30.90   19.40
   9 -19   0   42.00   20.70
   9 -19   0   32.60   22.00
   9 -19   0   11.20   16.30
  -9  19   0  -14.20   11.70
   8 -19   0   20.90   16.20
   8 -19   0   40.00   19.40
   8 -19   0   12.60   15.90
   8 -19   0   61.29   29.20
  -8  19   0   49.99   17.70
  -8  19   0    4.00   13.80
   7 -19   0    5.30   22.80
   7 -19   0   -5.20   15.20
   7 -19   0    4.10   15.80
   7 -19   0   -5.30   14.90
  -7  19   0   -1.80   13.20
  -7  19   0  -12.70   13.30
   6 -19   0  -10.80    6.70
   6 -19   0   -5.90   15.00
   6 -19   0  -19.90   14.70
   6 -19   0   14.70   27.80
   6 -19   0    4.90   17.00
  -6  19   0   -6.20   14.50
  -6  19   0   11.10   17.00
   5 -19   0   -7.30   27.20
   5 -19   0  -16.90    9.50
  -5  19   0    1.30   17.60
  -5  19   0  -10.10   17.50
   4 -19   0  -43.60   23.70
  -4  19   0  -15.30   14.60
  -3  19   0   -4.10   18.50
  -3  19   0  -31.40   14.20
  -2  19   0  -27.20   20.90
  -2  19   0   -0.50   19.50
  -1  19   0   14.50   24.30
  -1  19   0    8.20   20.20
   0  19   0   -6.70   17.40
   1  19   0    1.30   18.70
   2  19   0   53.89   23.60
   3  19   0   19.20   19.60
   5  19   0   18.50   19.50
 -23  20   0   10.80   20.90
 -22  20   0   -3.60   17.50
 -21  20   0    5.70   17.80
 -20  20   0    0.30   17.50
 -19  20   0    0.30   19.40
 -18  20   0    8.40   22.50
 -17  20   0    2.10   20.90
  16 -20   0   49.50   19.80
 -16  20   0   16.40   22.30
 -15  20   0   39.20   24.50
  14 -20   0   -2.10   11.00
 -14  20   0  -17.30   18.90
 -14  20   0  -10.60   12.30
  13 -20   0   30.30   13.60
 -13  20   0   23.50   22.40
 -13  20   0    9.20    6.80
  12 -20   0  -26.80   22.40
  12 -20   0   -5.10   23.80
 -12  20   0    9.80   21.40
  11 -20   0   -8.50   26.20
 -11  20   0   -4.90    7.30
  10 -20   0  -12.00   27.10
  10 -20   0   63.89   20.70
 -10  20   0  -12.40    6.30
 -10  20   0  -11.80   16.40
   9 -20   0   37.30   19.90
  -9  20   0  -12.40    7.90
  -8  20   0   -2.90   14.70
  -8  20   0   -0.50   10.20
  -7  20   0   31.00   14.70
  -7  20   0  -15.60   19.30
  -6  20   0   26.00   21.20
  -6  20   0  -24.70   22.60
  -5  20   0    6.00   14.90
  -5  20   0  -17.50   19.30
  -4  20   0    3.10   16.70
  -3  20   0   -2.00   16.50
  -3  20   0    7.60   23.80
  -2  20   0   53.59   25.50
  -2  20   0  -41.30   29.60
  -1  20   0  -15.50   16.00
   0  20   0   26.60   22.40
   1  20   0   15.10   18.90
   2  20   0   -3.50   18.70
   3  20   0  -17.10   15.50
 -23  21   0   14.50   21.60
 -22  21   0    6.10   17.50
 -21  21   0    9.80   19.00
 -20  21   0   27.30   20.10
 -19  21   0   25.20   21.00
 -18  21   0  -14.10   18.10
 -17  21   0  -35.20   26.00
  16 -21   0   11.20   20.90
 -16  21   0   11.20   20.60
 -15  21   0  -20.20   18.20
  14 -21   0   44.70   16.00
 -14  21   0   71.19   26.60
  13 -21   0  -30.10   11.70
 -13  21   0  -18.80   19.20
 -13  21   0   -5.00    7.70
  12 -21   0   20.40   18.10
 -12  21   0   -5.00    7.20
 -11  21   0  -11.20    7.50
 -10  21   0    2.10    9.00
  -9  21   0   -5.60    8.30
  -8  21   0   -3.20    8.20
  -7  21   0   38.10   18.10
  -6  21   0   -2.70   14.40
  -5  21   0   11.20   16.40
  -4  21   0    8.20   16.80
  -3  21   0   -4.40   15.70
  -2  21   0   -4.20   17.40
  -1  21   0    6.90   18.60
   0  21   0   -3.80   14.90
   2  21   0    8.80   18.80
 -22  22   0   -1.50   21.20
 -21  22   0   -0.90   18.30
 -20  22   0  -10.50   17.30
 -19  22   0   20.20   19.80
 -18  22   0    5.60   20.90
 -17  22   0   -8.80   19.70
 -16  22   0   12.10   21.00
 -15  22   0   26.80   23.80
 -13  22   0  -15.40    9.60
 -12  22   0   -8.60    8.40
 -11  22   0  -17.70    6.40
 -10  22   0   -2.80    8.80
  -9  22   0   -5.50   10.60
  -8  22   0   -8.80   10.30
  -7  22   0    7.20   10.60
  -6  22   0    8.80   14.60
  -5  22   0    2.30   14.50
  -4  22   0   10.50   16.30
  -3  22   0   -3.10   15.00
  -2  22   0   -1.00   14.20
  -1  22   0  -18.30   11.60
   0  22   0   18.10   17.40
 -21  23   0  -13.70   16.70
 -20  23   0   14.20   18.30
 -19  23   0   14.10   19.50
 -18  23   0  -17.40   17.10
 -17  23   0   -7.40   21.20
 -16  23   0    0.00   21.40
 -13  23   0   -3.20   11.80
 -12  23   0    0.80   11.80
 -11  23   0  -22.10   10.20
 -10  23   0   35.00   12.70
  -9  23   0   32.20   12.50
  -8  23   0   -1.20   12.20
  -7  23   0    0.10   12.20
  -6  23   0   11.00   17.90
  -5  23   0   11.00   16.60
  -4  23   0   11.80   16.90
  -3  23   0   -7.40   13.10
  -2  23   0    3.60   12.90
 -20  24   0   -3.70   15.30
 -19  24   0   -6.90   18.30
 -18  24   0   18.90   20.70
 -12  24   0  -10.00   13.80
 -10  24   0   10.80   12.10
  -9  24   0   -7.00   12.50
  -8  24   0  -25.80   11.50
  -7  24   0   -8.00   13.50
  -6  24   0   -1.00   13.70
  -5  24   0  -18.30   12.60
  -4  24   0   22.90   18.00
 -10  25   0  -43.70   15.10
  -9  25   0   -2.20   15.90
  -8  25   0  -25.80   11.70
  -7  25  -1  -15.00   14.10
  -8  25  -1  -35.40   15.40
  -9  25  -1   -7.70   14.10
 -10  25  -1  -42.00   14.90
  -5  24  -1    3.50   15.10
  -6  24  -1   -0.60    9.50
  -7  24  -1    4.70   12.60
  -8  24  -1  -30.10   11.30
  -9  24  -1  -15.10   12.70
 -10  24  -1   -0.40   14.60
 -11  24  -1    8.10   16.70
 -17  24  -1  -23.60   20.40
 -18  24  -1   -0.50   19.10
 -19  24  -1  -13.00   17.30
  -2  23  -1    4.90   16.90
  -3  23  -1   18.80   16.40
  -4  23  -1   12.00   18.30
  -5  23  -1  -15.00   12.20
  -6  23  -1  -12.80    8.30
  -7  23  -1   -7.00    9.90
  -8  23  -1  -24.10   10.10
  -9  23  -1   -6.30   10.10
 -10  23  -1   18.90   12.20
 -12  23  -1  -15.20   12.20
 -16  23  -1  -11.40   20.10
 -17  23  -1    8.30   21.30
 -18  23  -1   10.50   22.10
 -19  23  -1   12.00   17.70
 -20  23  -1  -17.40   16.70
 -21  23  -1  -20.80   15.00
   0  22  -1  -16.80   14.30
  -1  22  -1  -10.30   15.10
  -2  22  -1   22.00   19.30
  -3  22  -1    8.30   15.30
  -4  22  -1   -7.80   15.20
  -5  22  -1   -0.70   16.10
  -6  22  -1   16.40   15.00
  -7  22  -1    9.90    9.30
  -8  22  -1   -1.50   10.00
  -9  22  -1    8.60   12.50
 -10  22  -1    0.10    8.30
 -12  22  -1    9.00   10.10
 -13  22  -1   -7.50   10.20
 -14  22  -1  -14.20   36.30
 -15  22  -1   -0.50   20.50
 -16  22  -1    0.40   20.30
 -17  22  -1   10.20   19.80
 -18  22  -1   15.10   21.40
 -19  22  -1    8.20   20.60
 -20  22  -1    8.00   19.90
 -21  22  -1    5.20   18.30
 -22  22  -1    6.60   17.60
   2  21  -1   14.90   18.30
   1  21  -1    2.40   19.80
   0  21  -1   17.60   19.40
  -1  21  -1  -15.60   15.40
  -2  21  -1   12.90   15.70
  -3  21  -1   23.60   18.10
  -4  21  -1   14.40   16.10
  -5  21  -1   -2.50   13.10
  -6  21  -1   -4.40   12.50
  -8  21  -1    1.70    8.70
  -9  21  -1  -18.80    8.00
 -10  21  -1   -9.60    8.70
 -11  21  -1  -12.40    6.70
 -12  21  -1  -20.60    7.50
  12 -21   1    9.00   23.50
 -13  21  -1   -7.80    7.90
 -13  21  -1   13.40   22.10
  13 -21   1   10.70   13.10
 -14  21  -1   14.10   22.10
  14 -21   1  -15.80   11.70
 -15  21  -1   22.20   23.20
 -16  21  -1   44.10   28.40
 -17  21  -1    8.50   28.00
 -18  21  -1   10.30   19.50
 -19  21  -1  -16.20   18.20
 -20  21  -1    6.90   19.10
 -21  21  -1   11.00   17.30
 -22  21  -1  -10.00   16.60
   3  20  -1  -15.80   14.70
   2  20  -1    7.40   19.40
   1  20  -1  -13.90   16.90
   0  20  -1  -14.40   16.50
  -1  20  -1   22.30   19.70
  -2  20  -1  -18.60   15.60
  -2  20  -1  -51.69   29.40
  -3  20  -1  -23.00   24.80
  -3  20  -1  -14.80   16.40
  -4  20  -1   21.90   17.70
  -4  20  -1  -54.69   22.80
  -5  20  -1  -25.20   16.90
  -5  20  -1    1.40   15.70
  -6  20  -1    1.80   14.40
  -6  20  -1  -17.20   21.30
  -7  20  -1  -15.40   20.00
  -7  20  -1   18.20   15.00
  -8  20  -1   39.00   20.30
  -9  20  -1   -3.80   19.20
  -9  20  -1    1.40    8.00
   9 -20   1   36.00   23.50
 -10  20  -1  -20.40   14.60
 -10  20  -1  -15.90    5.50
  10 -20   1    5.30   16.20
 -11  20  -1   49.80   13.30
  11 -20   1   88.39   19.40
 -12  20  -1   -5.60    6.70
 -12  20  -1   20.30   22.00
  12 -20   1    5.30   16.10
 -13  20  -1  -12.20   19.70
 -13  20  -1   -1.90    7.60
  13 -20   1    3.10   13.00
 -14  20  -1    8.90   22.00
  14 -20   1   -7.40    9.80
 -15  20  -1   17.00   21.40
 -16  20  -1    4.00   20.80
 -17  20  -1   12.40   20.80
 -19  20  -1   -5.30   18.90
 -20  20  -1    0.90   18.00
 -21  20  -1   21.70   18.00
 -22  20  -1   -0.50   15.20
 -23  20  -1    4.30   20.70
   5  19  -1   -2.90   16.10
   4  19  -1   14.70   19.50
   3  19  -1   -4.40   16.90
   2  19  -1    5.80   17.90
   1  19  -1  -19.70   17.20
   0  19  -1    5.00   41.60
   0  19  -1   -7.70   16.70
  -1  19  -1   12.30   27.20
  -1  19  -1   13.50   21.10
  -2  19  -1  -20.30   19.30
  -2  19  -1   10.70   20.40
  -3  19  -1    3.00   19.50
  -3  19  -1  -23.30   17.60
  -4  19  -1  -21.80   16.80
  -4  19  -1    6.60   18.70
   4 -19   1  -26.00   25.00
  -5  19  -1  -17.20   16.80
  -5  19  -1   24.30   17.60
   5 -19   1    2.10   27.00
   5 -19   1    0.10    8.30
  -6  19  -1   23.50   17.30
   6 -19   1   38.40   29.60
   6 -19   1  -12.80   14.00
   6 -19   1  -10.70   15.00
   6 -19   1   26.60   20.70
  -7  19  -1    3.70   14.30
  -7  19  -1   -7.00   13.10
   7 -19   1   22.00   16.70
   7 -19   1    7.50   17.60
   7 -19   1  -23.30   21.60
   7 -19   1   15.30   18.70
  -8  19  -1   -5.30    7.60
  -8  19  -1    3.80   13.00
   8 -19   1   16.40   17.80
   8 -19   1   21.40   21.50
   8 -19   1   12.40   14.90
   8 -19   1   -9.40   16.20
  -9  19  -1    8.00   13.40
  -9  19  -1    9.70    9.50
   9 -19   1   18.80   21.80
   9 -19   1    8.70   15.30
   9 -19   1   24.50   15.90
   9 -19   1   38.40   29.00
 -10  19  -1    3.50   12.50
 -10  19  -1    2.40   19.30
 -10  19  -1   -6.50    6.90
  10 -19   1   -2.50   16.10
  10 -19   1   14.60   14.40
  10 -19   1   22.50   16.90
  10 -19   1  -17.20   13.90
 -11  19  -1   -4.40    6.30
 -11  19  -1   -7.70   17.20
  11 -19   1  -15.70   14.80
  11 -19   1   -4.40   11.70
  11 -19   1  -31.90   12.90
  11 -19   1   -7.90   13.00
 -12  19  -1   33.50   21.10
 -12  19  -1   21.60   14.30
 -12  19  -1    1.50    5.90
  12 -19   1    9.90   17.60
  12 -19   1   50.89   19.90
  12 -19   1   17.60   12.10
  12 -19   1   18.30   15.60
 -13  19  -1    0.50    6.40
 -13  19  -1    2.20   20.90
  13 -19   1   -3.20   11.70
  13 -19   1   -5.90   15.70
  13 -19   1  -27.10   12.90
  13 -19   1    7.00   11.50
 -14  19  -1  -12.90   19.20
  14 -19   1  -17.50    9.90
  14 -19   1   13.50    9.60
  14 -19   1   13.40   17.90
 -15  19  -1   61.39   25.10
  15 -19   1   -3.80   24.90
  15 -19   1   56.79   32.70
 -16  19  -1   26.90   22.30
  16 -19   1   -7.80   14.60
 -17  19  -1   -7.80   19.60
 -18  19  -1  -16.30   17.40
 -19  19  -1   10.20   25.40
 -20  19  -1   30.90   21.30
 -21  19  -1    5.90   20.60
 -22  19  -1   52.49   18.70
 -23  19  -1   -0.90   15.10
   6  18  -1    7.10   17.80
   5  18  -1   -1.10   18.30
   4  18  -1   14.40   20.20
   3  18  -1    5.20   18.40
   2  18  -1   -6.90   16.90
   1  18  -1   49.30   23.30
   1  18  -1   66.39   33.90
   0  18  -1   -3.10   25.20
   0  18  -1   17.90   21.20
  -1  18  -1   35.50   22.80
  -1  18  -1   -2.90   17.30
   1 -18   1    0.70   20.90
   1 -18   1   51.09   27.40
  -2  18  -1  -15.00   14.30
   2 -18   1  -39.60   21.00
   2 -18   1   15.90   16.60
  -3  18  -1   65.19   25.10
   3 -18   1   20.30   13.00
   3 -18   1    3.90   16.40
   3 -18   1   31.70   20.70
   3 -18   1   42.20   29.40
   3 -18   1   30.20   18.30
  -4  18  -1   87.99   24.80
   4 -18   1   51.89   19.90
   4 -18   1   68.69   30.70
   4 -18   1   76.99   25.80
   4 -18   1   49.80   20.30
   4 -18   1   53.29   15.30
  -5  18  -1  -24.20   10.30
  -5  18  -1    5.90   16.20
   5 -18   1   -6.10    7.30
   5 -18   1   -7.70   22.40
   5 -18   1    3.20   14.90
   5 -18   1   -0.40   14.00
   5 -18   1    3.40   18.10
  -6  18  -1   12.10   16.30
  -6  18  -1  -15.90   11.10
   6 -18   1  -20.00   23.60
   6 -18   1   -3.90   21.10
   6 -18   1   24.10   29.90
   6 -18   1    8.50   21.20
  -7  18  -1   53.79   17.60
   7 -18   1   40.00   23.80
   7 -18   1   54.29   20.60
   7 -18   1   45.10   19.20
  -8  18  -1   68.29   17.70
   8 -18   1   35.20   23.00
   8 -18   1   55.09   18.30
   8 -18   1   60.29   20.50
  -9  18  -1   -3.90    6.10
  -9  18  -1   24.60   20.50
  -9  18  -1   -1.70    9.00
   9 -18   1    6.80   14.60
   9 -18   1   36.80   15.60
   9 -18   1   31.50   19.70
   9 -18   1   -8.50   25.70
 -10  18  -1   65.19   17.30
 -10  18  -1  100.59   25.00
  10 -18   1   67.09   17.70
  10 -18   1   78.39   19.90
  10 -18   1   48.90   19.10
 -11  18  -1   31.60   14.80
 -11  18  -1   22.30   20.30
  11 -18   1   19.80   27.50
  11 -18   1   38.60   15.00
  11 -18   1   19.00   16.00
 -12  18  -1   -6.80    4.50
 -12  18  -1    7.50   20.20
 -12  18  -1   -0.70    7.80
 -12  18  -1   18.50   11.10
  12 -18   1   27.50   12.30
  12 -18   1    0.10   11.60
  12 -18   1  -18.00   13.40
  12 -18   1  -12.20    6.80
  12 -18   1    3.80   24.60
 -13  18  -1  -11.90    5.20
 -13  18  -1  -13.10   18.50
  13 -18   1  -10.00   13.30
  13 -18   1    2.40   10.70
  13 -18   1   16.20   12.10
  13 -18   1   -6.40   14.50
  13 -18   1   -6.50    9.00
 -14  18  -1   13.70   20.10
 -14  18  -1    5.00    6.00
  14 -18   1  -14.30   16.40
  14 -18   1   -2.50    7.50
  14 -18   1   30.90   19.20
 -15  18  -1    9.00   19.50
  15 -18   1  -27.60   12.60
  15 -18   1   23.70   17.20
 -16  18  -1  -12.90   19.10
  16 -18   1  -30.40   14.10
  16 -18   1  -18.20   15.30
  16 -18   1   -5.00    8.90
  16 -18   1  -26.40   12.30
 -17  18  -1   12.30   20.00
  17 -18   1  -11.70   13.80
  17 -18   1  -21.20   14.70
 -18  18  -1   17.10   21.70
 -19  18  -1   10.70   19.20
 -20  18  -1   -8.50   31.00
 -21  18  -1   -3.00   18.80
 -22  18  -1    6.60   17.50
 -23  18  -1   -3.00   16.10
 -24  18  -1   12.30   20.80
   7  17  -1   15.70   19.00
   6  17  -1   32.50   21.50
   5  17  -1  500.75   45.80
   4  17  -1   -2.60   16.60
   3  17  -1    3.90   19.00
   2  17  -1    9.00   24.30
   2  17  -1    1.90   18.20
  -2 -17   1  -29.00   16.00
   1  17  -1    3.90   21.10
   1  17  -1   35.70   26.50
  -1 -17   1  -15.30   15.00
   0  17  -1   15.10   22.80
   0  17  -1  -12.20   19.50
   0 -17   1   -1.90   13.60
  -1  17  -1   -3.60   19.40
  -1  17  -1  -17.20   14.40
   1 -17   1  -11.40   12.60
   1 -17   1  -14.00   13.50
   1 -17   1    4.80   27.00
   1 -17   1  -11.40   12.90
  -2  17  -1   26.60   20.60
  -2  17  -1  -18.10   12.00
   2 -17   1    4.80   17.00
   2 -17   1   -8.00   38.40
   2 -17   1   -5.70   15.10
   2 -17   1   14.70   16.90
   2 -17   1   16.20   12.80
  -3  17  -1  103.69   26.10
   3 -17   1  115.69   34.70
   3 -17   1   47.80   19.20
  -4  17  -1  144.39   27.80
   4 -17   1   81.09   22.40
   4 -17   1  119.19   25.10
   4 -17   1  128.29   27.50
   4 -17   1  125.79   17.70
   4 -17   1  184.48   38.50
  -5  17  -1   35.00   17.30
  -5  17  -1   -2.30   10.80
   5 -17   1    3.40   12.30
   5 -17   1   30.00   19.30
   5 -17   1   12.80   14.30
   5 -17   1   28.50    9.10
   5 -17   1   14.30   21.30
  -6  17  -1   35.90   17.10
  -6  17  -1   -1.70    9.80
   6 -17   1   33.40   20.20
   6 -17   1   33.40   17.00
   6 -17   1    6.10    6.20
   6 -17   1    2.00   19.10
   6 -17   1   11.10   15.60
  -7  17  -1  247.68   37.40
  -7  17  -1  201.38   20.80
   7 -17   1  202.38   31.90
   7 -17   1  157.28   25.90
   7 -17   1  251.47   33.10
   7 -17   1  226.38   34.90
  -8  17  -1  199.78   19.90
  -8  17  -1  177.78   25.50
   8 -17   1  221.28   37.40
   8 -17   1  190.28   30.40
   8 -17   1  163.28   31.60
   8 -17   1  165.18   26.40
   8 -17   1  241.48   31.60
  -9  17  -1    2.70   12.20
  -9  17  -1   10.40   18.80
  -9  17  -1   -3.70    7.20
  -9  17  -1   37.00   11.80
   9 -17   1    5.40    9.30
   9 -17   1   15.00   13.40
   9 -17   1    4.70   14.40
   9 -17   1   42.40   17.30
   9 -17   1    8.50   14.20
 -10  17  -1   -0.30   15.90
 -10  17  -1   -3.20    6.20
 -10  17  -1   -6.10    6.90
  10 -17   1   -4.60    9.40
  10 -17   1  -13.10   10.50
  10 -17   1   -4.60   12.90
  10 -17   1    7.70   14.70
  10 -17   1  -11.20   11.40
 -11  17  -1   -6.70    6.90
 -11  17  -1   20.40   18.30
 -11  17  -1   -8.50   12.50
 -11  17  -1   -2.40    5.00
  11 -17   1   12.60   15.50
  11 -17   1   -6.20   10.10
  11 -17   1    5.10   15.30
  11 -17   1    5.60    8.50
  11 -17   1    9.60   10.60
 -12  17  -1   -4.60   17.10
 -12  17  -1   -1.20    4.40
  12 -17   1   16.90   11.40
  12 -17   1    1.90   13.60
  12 -17   1    4.60   10.00
  12 -17   1    5.30   18.50
  12 -17   1    0.50   15.30
 -13  17  -1   13.20    6.10
 -13  17  -1    2.80   17.30
  13 -17   1   16.60   13.50
  13 -17   1   -5.40    8.40
  13 -17   1   11.70   15.10
  13 -17   1   62.79   14.40
  13 -17   1   30.10    9.70
 -14  17  -1   42.80   21.50
  14 -17   1   18.80   15.40
  14 -17   1    8.40   14.60
  14 -17   1   23.30   12.60
 -15  17  -1   48.30   20.80
  15 -17   1   -3.60   10.60
  15 -17   1   15.60   17.50
  15 -17   1   17.00   15.10
  15 -17   1   11.90   13.70
 -16  17  -1   46.20   22.10
  16 -17   1   11.00   16.90
  16 -17   1   60.69   32.80
  16 -17   1   41.20   14.70
  16 -17   1   12.50   11.00
 -17  17  -1   52.19   22.70
  17 -17   1   -9.90   15.00
  17 -17   1   15.30   16.20
  17 -17   1   36.90   14.10
  17 -17   1   14.50   22.60
 -18  17  -1   51.29   20.60
  18 -17   1  -21.20   12.50
 -19  17  -1   28.00   21.30
 -20  17  -1    6.10   18.60
 -21  17  -1   14.70   18.90
 -22  17  -1   -1.20   15.00
 -23  17  -1   18.60   18.30
 -24  17  -1   -3.90   18.90
   9  16  -1   -5.50   14.70
   7  16  -1   -1.20   15.10
   6  16  -1   -4.30   12.20
   5  16  -1   -9.40   15.80
   4  16  -1   77.69   25.00
  -4 -16   1  -23.10   13.80
   3  16  -1   -3.30   16.40
   3  16  -1   89.79   31.40
   3  16  -1   32.30   21.40
  -3 -16   1    1.10   15.50
   2  16  -1   20.60   32.50
   2  16  -1    2.20   17.90
   2  16  -1   14.70   13.90
  -2 -16   1   -7.80   28.10
   1  16  -1   20.50   27.50
   1  16  -1    5.00   20.80
   1  16  -1  -22.70    8.40
  -1 -16   1   -2.80   14.80
  -1 -16   1    4.60   17.20
  -1 -16   1   22.80   22.30
  -1 -16   1   28.90   15.40
   0  16  -1   11.20   17.80
   0  16  -1   -3.90   16.00
   0 -16   1  -11.00   13.90
   0 -16   1    6.40   17.00
   0 -16   1   19.80   16.00
   0 -16   1   26.10   19.40
   0 -16   1   17.40   23.10
  -1  16  -1   25.70   20.80
  -1  16  -1   23.10   21.10
   1 -16   1   -3.10   11.40
   1 -16   1   35.30   16.40
   1 -16   1   12.60   19.70
   1 -16   1    1.10   15.20
   1 -16   1    4.00   32.90
  -2  16  -1   35.50   20.70
  -2  16  -1   12.60   14.30
   2 -16   1   48.90   26.10
   2 -16   1   -7.30   13.30
   2 -16   1   14.50   16.80
   2 -16   1    8.00   12.00
   2 -16   1   10.50   15.80
  -3  16  -1  168.38   30.50
   3 -16   1  142.99   29.40
   3 -16   1  129.39   33.80
   3 -16   1   80.59   20.70
   3 -16   1  143.19   24.90
   3 -16   1   92.19   17.50
  -4  16  -1   86.69   22.90
   4 -16   1   38.80   16.10
   4 -16   1   71.69   12.80
   4 -16   1   59.59   17.40
   4 -16   1   73.89   24.00
   4 -16   1  103.59   29.60
  -5  16  -1   12.80   18.00
  -5  16  -1   -3.20   11.90
  -5  16  -1   -6.50   11.30
  -5  16  -1   -1.90    8.80
   5 -16   1   22.30   17.10
   5 -16   1   -3.60   17.20
   5 -16   1    7.30    7.20
   5 -16   1    9.10   12.00
   5 -16   1   36.00   18.00
   5 -16   1    2.50   13.50
  -6  16  -1   25.60   16.00
  -6  16  -1   35.60   17.30
  -6  16  -1   -5.40    8.80
  -6  16  -1   16.60   11.60
   6 -16   1   17.70   17.50
   6 -16   1    0.60   11.00
   6 -16   1    5.40   13.10
   6 -16   1   57.19   18.20
   6 -16   1   31.50    6.70
   6 -16   1   19.20   16.50
  -7  16  -1  220.08   31.50
  -7  16  -1  143.39   21.40
  -7  16  -1   87.29   18.50
   7 -16   1  102.89   20.40
   7 -16   1  154.08   25.80
   7 -16   1  114.39   21.50
   7 -16   1  163.48   27.70
   7 -16   1  148.49   27.40
  -8  16  -1   87.19   21.40
  -8  16  -1  113.89   19.10
  -8  16  -1   84.39   19.60
  -8  16  -1   62.69   17.50
   8 -16   1   79.19   20.70
   8 -16   1   44.00   18.40
   8 -16   1   92.39   21.70
  -9  16  -1   26.00   14.50
  -9  16  -1   11.30   11.30
  -9  16  -1    9.10   16.70
  -9  16  -1   25.00   13.70
   9 -16   1   35.20   15.50
   9 -16   1   31.30   15.30
   9 -16   1   28.20   15.00
   9 -16   1   -4.50    9.80
   9 -16   1    5.20   12.10
 -10  16  -1   13.20   17.20
 -10  16  -1   -8.50    6.00
 -10  16  -1   -0.20    4.90
  10 -16   1   28.90   13.00
  10 -16   1   -3.20   11.10
  10 -16   1    8.70   13.80
  10 -16   1   16.10   11.50
 -11  16  -1    8.90   15.80
 -11  16  -1    2.60    6.00
 -11  16  -1   11.10   10.50
  11 -16   1   11.10   10.90
  11 -16   1   20.40   12.30
  11 -16   1    3.80   15.60
  11 -16   1   14.20   10.50
  11 -16   1   14.30   13.90
 -12  16  -1    9.10   16.70
 -12  16  -1   -2.70    4.40
  12 -16   1  -11.40    9.20
  12 -16   1   -3.70   12.00
  12 -16   1    5.20   12.80
  12 -16   1    4.80    9.50
  12 -16   1   -8.20    8.90
 -13  16  -1   11.40   16.80
  13 -16   1    4.70   12.90
  13 -16   1    4.20    8.90
  13 -16   1    4.30    9.90
  13 -16   1   30.60   11.30
 -14  16  -1   10.50   19.50
  14 -16   1  -20.80   10.70
  14 -16   1    0.60   11.20
  14 -16   1    3.60   10.40
 -15  16  -1   12.10   19.10
  15 -16   1  -11.30   12.00
  15 -16   1  -14.70    9.80
  15 -16   1   -6.70   10.50
  15 -16   1    8.10   14.80
 -16  16  -1   26.90   20.40
  16 -16   1   36.90   18.50
  16 -16   1   22.80   13.20
  16 -16   1   10.00   10.80
  16 -16   1   55.99   16.80
 -17  16  -1   -2.60   18.20
  17 -16   1   -7.20   10.40
  17 -16   1  -18.70    9.20
  17 -16   1   -8.50   12.80
  17 -16   1   -3.10   14.70
 -18  16  -1   25.10   20.70
  18 -16   1  -32.10   15.70
  18 -16   1  -32.20   13.30
 -19  16  -1   28.50   21.30
  19 -16   1  -15.20   12.60
 -20  16  -1   46.30   22.90
  20 -16   1  -16.40   15.40
 -21  16  -1   71.19   33.60
 -22  16  -1   -4.80   15.50
 -23  16  -1    1.30   16.60
 -24  16  -1   -4.70   18.30
  10  15  -1  -12.60   13.10
   9  15  -1    9.10   19.30
   8  15  -1    8.00   15.50
   7  15  -1    4.00   15.60
   4  15  -1   13.10   19.50
   4  15  -1   -9.40   14.70
  -4 -15   1   42.00   18.80
   3  15  -1    8.00   23.20
  -3 -15   1  -16.90   12.10
  -3 -15   1   19.00   20.00
   2  15  -1   -9.10   12.30
   2  15  -1    6.20   20.90
  -2 -15   1  -22.10   15.20
  -2 -15   1   19.00   18.20
  -2 -15   1  -12.90   12.50
  -2 -15   1   -0.20   13.60
   1  15  -1  -11.40    9.40
   1  15  -1  -19.40   15.60
   1  15  -1   -3.30   17.30
  -1 -15   1  -11.50   10.40
  -1 -15   1   -3.50   13.60
  -1 -15   1    2.00   20.50
  -1 -15   1   -7.40   24.90
   0  15  -1   -7.60    8.80
   0  15  -1   12.90   17.60
   0  15  -1    6.10   16.40
   0 -15   1   20.20   27.80
   0 -15   1   -4.50   10.60
   0 -15   1   10.40   15.60
   0 -15   1   14.60   19.20
   0 -15   1   11.70   14.70
  -1  15  -1   32.60   20.30
  -1  15  -1   98.19   28.60
   1 -15   1   45.00   22.40
   1 -15   1   11.60   11.60
   1 -15   1    7.00   13.90
   1 -15   1   19.50   23.80
   1 -15   1   17.30   13.30
  -2  15  -1  -16.10   17.20
  -2  15  -1   -9.80   13.30
  -2  15  -1    4.20   14.30
  -2  15  -1  -15.30   22.10
   2 -15   1   25.60   18.70
   2 -15   1    8.80   14.80
   2 -15   1    4.20   13.10
   2 -15   1   -4.20    9.90
  -3  15  -1    6.80   14.50
  -3  15  -1   -2.80   11.80
  -3  15  -1   15.70   16.90
  -3  15  -1   -4.90   16.30
   3 -15   1   -4.60   12.50
   3 -15   1    5.50   13.80
   3 -15   1   11.30   17.50
   3 -15   1   -2.80   11.30
   3 -15   1    2.90   15.30
   3 -15   1    5.20    8.70
  -4  15  -1    7.90   10.80
  -4  15  -1   31.50   18.10
  -4  15  -1   38.60   17.70
  -4  15  -1   37.10   16.00
   4 -15   1   22.60   14.80
   4 -15   1   22.60   13.30
   4 -15   1   33.10   10.00
   4 -15   1   30.50   15.10
   4 -15   1   32.00   23.60
   4 -15   1   18.30   13.90
  -5  15  -1    7.60   11.10
  -5  15  -1   31.30   17.80
  -5  15  -1    4.50   22.70
  -5  15  -1   11.40   12.50
   5 -15   1   23.70   14.60
   5 -15   1   12.20    6.70
   5 -15   1   23.70   16.50
   5 -15   1   34.20   15.20
   5 -15   1   29.30   15.20
  -6  15  -1   27.90   17.20
  -6  15  -1   37.30   16.10
  -6  15  -1   21.40   13.40
   6 -15   1   14.90   15.00
   6 -15   1   25.30    7.60
   6 -15   1   21.10   14.60
   6 -15   1    5.60   12.10
   6 -15   1   33.60   15.60
   6 -15   1    9.40   17.50
  -7  15  -1   -0.30   15.00
  -7  15  -1    5.60   10.30
  -7  15  -1   22.80   13.50
  -7  15  -1    3.60    6.90
   7 -15   1   11.40   13.60
   7 -15   1   10.90   11.80
   7 -15   1    8.40   12.70
   7 -15   1   32.10   15.30
   7 -15   1  -10.30   10.40
  -8  15  -1   64.49   15.30
  -8  15  -1   45.30   14.00
  -8  15  -1   56.89   18.00
   8 -15   1   47.10   15.90
   8 -15   1   77.39   21.70
   8 -15   1   35.10   15.00
   8 -15   1   54.49   16.10
   8 -15   1   48.70   17.10
  -9  15  -1    5.70    8.80
  -9  15  -1   11.70   15.70
  -9  15  -1    1.90    7.00
  -9  15  -1   10.30   10.30
  -9  15  -1   11.00    9.60
   9 -15   1   -7.30   10.50
   9 -15   1   18.90   14.90
   9 -15   1   -0.60   10.30
   9 -15   1   29.20   15.20
 -10  15  -1    6.40    6.20
 -10  15  -1    6.90    8.60
 -10  15  -1   13.70   15.50
  10 -15   1   13.80   12.00
  10 -15   1   21.80   14.10
  10 -15   1   -2.30    9.80
  10 -15   1   11.30   10.40
 -11  15  -1    5.00   14.60
 -11  15  -1    0.80    4.60
 -11  15  -1    4.60    8.10
 -11  15  -1    2.80    5.80
  11 -15   1    4.50   11.50
  11 -15   1   -4.70    8.40
  11 -15   1   25.00   14.90
  11 -15   1    6.80   10.50
 -12  15  -1   27.20   17.60
 -12  15  -1   -1.90    3.60
  12 -15   1    1.40   11.30
  12 -15   1    4.90    9.40
  12 -15   1   -2.40   13.20
  12 -15   1    3.00    8.90
  12 -15   1   -8.60    7.20
 -13  15  -1   -2.10    3.50
 -13  15  -1   14.60   16.60
  13 -15   1    8.10   11.90
  13 -15   1    4.70   11.20
  13 -15   1   -8.20    9.60
 -14  15  -1   86.39   23.40
  14 -15   1   37.90   15.10
  14 -15   1   43.20   14.30
  14 -15   1   31.00   11.80
  14 -15   1   41.10   16.60
 -15  15  -1   20.10   18.40
  15 -15   1   -9.20   12.60
  15 -15   1   10.90   11.00
  15 -15   1   11.30   11.70
 -16  15  -1  134.79   26.90
  16 -15   1  102.69   23.00
  16 -15   1   79.69   13.70
  16 -15   1  108.79   16.70
  16 -15   1   88.39   21.90
 -17  15  -1    5.80   18.40
  17 -15   1   -5.80   10.60
  17 -15   1    7.80    8.80
 -18  15  -1  -12.00   17.50
  18 -15   1   -1.50   13.40
  18 -15   1  -20.50   10.70
  18 -15   1   22.90   13.40
 -19  15  -1    9.20   19.10
  19 -15   1    5.80   15.40
 -20  15  -1   -1.60   17.20
  20 -15   1  -24.20   15.60
 -21  15  -1   17.40   18.20
 -22  15  -1    9.40   18.20
 -23  15  -1   -6.10   14.10
 -24  15  -1    7.10   19.60
  11  14  -1   -2.80   13.60
  10  14  -1   -0.60   17.30
  -6 -14   1  -24.00   11.70
   5  14  -1   -0.90   20.50
   5  14  -1  -18.60   12.60
  -5 -14   1   30.00   25.50
   4  14  -1   25.90   15.50
   4  14  -1   18.70   22.00
  -4 -14   1    9.30   12.80
  -4 -14   1   46.60   31.80
   3  14  -1   32.50   15.90
   3  14  -1   70.79   27.30
  -3 -14   1   17.90   16.90
  -3 -14   1   35.90   14.60
  -3 -14   1   40.20   31.90
  -3 -14   1   27.30   17.20
   2  14  -1  104.39   29.50
   2  14  -1   78.89   19.40
  -2 -14   1   34.30   17.90
  -2 -14   1   36.50   17.50
  -2 -14   1   79.19   17.10
  -2 -14   1   20.40   26.70
  -2 -14   1   34.10   20.00
   1  14  -1   35.40   18.90
   1  14  -1   97.89   39.40
  -1 -14   1   70.79   20.50
  -1 -14   1   42.30   14.90
  -1 -14   1   60.19   16.90
  -1 -14   1   66.69   28.10
  -1 -14   1   61.89   24.10
   0  14  -1  201.18   33.00
   0  14  -1  289.67   28.10
   0  14  -1  216.28   39.60
   0  14  -1  268.67   36.00
   0 -14   1  303.17   45.90
   0 -14   1  216.08   26.30
   0 -14   1  206.78   28.90
   0 -14   1  191.38   26.20
   0 -14   1  350.46   54.19
  -1  14  -1   -2.70    8.30
  -1  14  -1    5.90   16.70
  -1  14  -1    9.70   13.90
  -1  14  -1    5.10   15.70
   1 -14   1   19.30   18.00
   1 -14   1   10.80   12.20
   1 -14   1    0.60    9.20
   1 -14   1   -9.90    9.70
   1 -14   1   15.00   14.50
   1 -14   1    3.80   17.80
  -2  14  -1   76.99   20.70
  -2  14  -1  110.79   27.70
  -2  14  -1   54.69   15.60
  -2  14  -1  107.19   24.20
   2 -14   1   53.79   12.30
   2 -14   1   61.19   17.20
   2 -14   1   77.59   23.20
   2 -14   1   52.69   22.50
   2 -14   1   69.39   18.50
   2 -14   1   78.69   18.50
  -3  14  -1    7.70   17.40
  -3  14  -1    9.00   11.20
  -3  14  -1    9.20   12.90
  -3  14  -1    4.40   10.20
   3 -14   1    0.50    7.30
   3 -14   1   20.60   12.10
   3 -14   1   14.10   13.00
   3 -14   1   -0.70   13.40
   3 -14   1   -8.30   11.80
   3 -14   1   -8.00   16.80
  -4  14  -1  100.29   21.90
  -4  14  -1   63.59   18.40
  -4  14  -1   44.70   17.20
   4 -14   1   77.19   12.30
   4 -14   1   91.09   24.80
   4 -14   1   79.79   21.40
   4 -14   1   50.39   15.70
   4 -14   1   83.59   19.00
   4 -14   1   74.39   19.50
  -5  14  -1   -5.10   10.90
  -5  14  -1  -17.90   12.50
   5 -14   1    8.70   12.70
   5 -14   1   17.90    6.70
   5 -14   1  -15.40    9.20
   5 -14   1  -10.40   10.50
   5 -14   1    0.00   14.90
   5 -14   1   -6.20   11.80
  -6  14  -1   -1.00   13.10
  -6  14  -1   -8.00    8.90
  -6  14  -1    9.70   11.70
  -6  14  -1    9.70   14.00
   6 -14   1    4.20   12.40
   6 -14   1   11.20   16.00
   6 -14   1   15.20   12.60
   6 -14   1    0.00   12.30
  -7  14  -1   42.40   17.30
  -7  14  -1   27.70   13.00
  -7  14  -1   28.60   12.20
   7 -14   1   37.30   15.20
   7 -14   1   38.70   16.80
   7 -14   1   19.20   21.20
   7 -14   1   41.80   14.70
  -8  14  -1    0.80   13.40
  -8  14  -1    3.40    9.50
  -8  14  -1    1.70   10.60
  -8  14  -1   -0.40    5.70
   8 -14   1   12.80   12.30
   8 -14   1   -2.30   11.10
   8 -14   1    7.40   22.50
   8 -14   1   -7.90    9.60
  -9  14  -1   19.90   10.50
  -9  14  -1   21.60   10.90
   9 -14   1    9.90   11.60
   9 -14   1   29.10   13.20
   9 -14   1    8.20   11.10
   9 -14   1   25.00   15.30
 -10  14  -1  136.79   16.90
 -10  14  -1  115.79   21.30
 -10  14  -1  105.49   11.80
  10 -14   1  131.39   19.80
  10 -14   1  131.59   19.90
  10 -14   1  106.39   19.80
  10 -14   1  135.59   22.70
 -11  14  -1   19.90   16.20
 -11  14  -1   -2.70    4.40
 -11  14  -1   14.80    7.90
  11 -14   1    6.30   12.20
  11 -14   1   12.80   11.60
  11 -14   1   12.90    9.50
  11 -14   1    7.60    8.40
 -12  14  -1   -0.70    3.90
 -12  14  -1   28.80   17.60
  12 -14   1   37.10   10.80
  12 -14   1    8.90   13.30
  12 -14   1   -6.00   12.10
  12 -14   1   31.20   10.80
 -13  14  -1   57.09   19.60
  13 -14   1   28.90   15.40
  13 -14   1   38.50   13.30
 -14  14  -1   77.29   21.50
  14 -14   1   75.79   15.60
  14 -14   1   63.19   13.60
  14 -14   1   67.09   17.60
  14 -14   1   57.29   16.80
 -15  14  -1   60.69   21.20
  15 -14   1   55.09   13.40
  15 -14   1   70.39   17.80
  15 -14   1   50.09    7.00
  15 -14   1   65.49   14.00
  15 -14   1   45.20   15.90
 -16  14  -1   66.09   22.30
  16 -14   1   71.29   12.20
  16 -14   1   61.49   15.90
  16 -14   1   53.99   18.10
  16 -14   1   64.49   12.20
  16 -14   1   68.19   11.90
 -17  14  -1    8.30   17.90
  17 -14   1  -24.10    9.70
  17 -14   1   -2.30   13.70
  17 -14   1   -4.40    8.10
 -18  14  -1   16.70   18.50
  18 -14   1   -4.40   14.20
  18 -14   1   -1.50    9.30
  18 -14   1    0.40   11.90
 -19  14  -1    6.70   18.10
  19 -14   1   -7.20   10.20
  19 -14   1  -28.30    9.90
 -20  14  -1    1.20   18.80
  20 -14   1  -20.10   11.70
 -21  14  -1    8.30   19.00
 -22  14  -1    1.40   17.10
 -23  14  -1    6.60   15.90
 -24  14  -1   -9.00   19.20
  12  13  -1   14.40   17.90
 -12 -13   1  -14.20   18.50
  -8 -13   1  -40.00   14.20
  -7 -13   1  -16.30   11.30
   6  13  -1   -1.30   14.20
   6  13  -1  -18.00   17.30
  -6 -13   1   18.20   22.40
   5  13  -1   15.70   15.30
   5  13  -1    2.30   20.80
  -5 -13   1   32.20   24.30
  -5 -13   1    1.50   12.50
   4  13  -1   -1.00   12.70
   4  13  -1   49.70   32.80
  -4 -13   1    0.40   14.10
  -4 -13   1   41.00   19.90
  -4 -13   1    9.80   11.60
   3  13  -1   41.80   24.30
   3  13  -1   39.10   14.70
  -3 -13   1   -1.60   20.40
  -3 -13   1    2.70   19.00
  -3 -13   1    6.30   15.00
  -3 -13   1   29.70   26.30
  -3 -13   1   33.80   13.60
   2  13  -1   67.29   25.40
   2  13  -1   34.20   12.70
  -2 -13   1   81.89   43.70
  -2 -13   1   14.10   10.60
  -2 -13   1   34.00   14.60
  -2 -13   1   43.30   15.10
  -2 -13   1   14.20   14.90
  -2 -13   1   54.89   28.50
   1  13  -1  144.39   22.00
   1  13  -1  204.78   45.00
   1  13  -1  129.49   18.70
   1  13  -1  144.99   29.80
  -1 -13   1  141.99   23.40
  -1 -13   1  165.28   22.70
  -1 -13   1  356.46   60.79
  -1 -13   1  151.28   22.90
  -1 -13   1  177.98   33.00
  -1 -13   1   76.69   17.90
   0  13  -1  243.58   25.90
   0  13  -1  166.08   30.70
   0  13  -1  272.07   41.60
   0  13  -1  170.68   26.10
   0 -13   1  212.08   35.40
   0 -13   1  134.69   23.20
   0 -13   1  241.18   34.50
   0 -13   1  162.88   23.50
   0 -13   1  200.58   24.60
  -1  13  -1   27.80   18.90
  -1  13  -1   17.70   17.00
  -1  13  -1   25.40   10.50
   1 -13   1   28.90   14.60
   1 -13   1   25.00   16.40
   1 -13   1   27.50   15.70
   1 -13   1   28.80   11.70
   1 -13   1   28.10   19.00
  -2  13  -1   14.30   13.20
  -2  13  -1    1.60   15.30
   2 -13   1    7.60   20.90
   2 -13   1   -5.60   28.60
   2 -13   1   -1.70   12.20
   2 -13   1   -8.50   10.30
   2 -13   1    6.00    8.40
  -3  13  -1  147.89   24.20
  -3  13  -1  148.49   29.70
   3 -13   1  108.69   14.40
   3 -13   1  155.18   29.20
   3 -13   1  132.09   36.20
   3 -13   1  118.09   21.10
   3 -13   1  106.09   20.30
  -4  13  -1  290.67   24.40
  -4  13  -1  353.76   31.20
  -4  13  -1  311.47   30.60
  -4  13  -1  314.37   29.90
   4 -13   1  356.86   33.10
   4 -13   1  345.77   32.30
   4 -13   1  315.17   20.60
   4 -13   1  367.96   33.00
   4 -13   1  316.97   33.10
   4 -13   1  320.47   30.40
  -5  13  -1   76.69   16.80
  -5  13  -1   63.89   15.10
  -5  13  -1  127.49   21.00
  -5  13  -1   74.59   18.60
  -5  13  -1   95.79   19.20
   5 -13   1   99.59   20.70
   5 -13   1   73.59    9.50
   5 -13   1   91.69   18.10
   5 -13   1   53.39   17.00
   5 -13   1   99.19   18.60
  -6  13  -1  130.29   22.10
  -6  13  -1  130.69   20.30
  -6  13  -1  154.78   20.40
  -6  13  -1   93.39   17.70
  -6  13  -1  154.78   21.20
   6 -13   1   88.49   19.10
   6 -13   1   99.59    8.50
   6 -13   1   99.59   19.30
   6 -13   1  159.08   24.40
   6 -13   1   91.69   17.60
  -7  13  -1   26.00   11.50
  -7  13  -1   12.30   10.80
  -7  13  -1   17.30   14.50
  -7  13  -1   11.00    9.30
  -7  13  -1   22.10   13.00
   7 -13   1   22.60   13.60
   7 -13   1    1.60   10.80
   7 -13   1   12.50   12.30
   7 -13   1   38.50   15.90
  -8  13  -1   27.20   10.20
  -8  13  -1   17.60   10.40
  -8  13  -1    8.40    9.90
  -8  13  -1   11.80    7.40
  -8  13  -1   40.90   15.10
   8 -13   1   15.60   11.70
   8 -13   1   26.50   13.50
   8 -13   1    8.40   10.40
  -9  13  -1   14.00   14.50
  -9  13  -1    7.80    8.60
  -9  13  -1   -1.70    7.80
   9 -13   1    1.10   10.60
   9 -13   1    6.80   10.80
   9 -13   1    8.40   11.00
 -10  13  -1  189.58   24.40
 -10  13  -1  149.79   12.30
 -10  13  -1  161.98   21.60
  10 -13   1  127.79   20.10
  10 -13   1  129.59   22.00
  10 -13   1  161.08   19.30
 -11  13  -1   93.79   20.30
  11 -13   1   89.69   15.20
  11 -13   1   75.89   20.00
 -12  13  -1  173.38   24.00
  12 -13   1  162.68   16.20
  12 -13   1  123.29   20.50
 -13  13  -1   82.09   20.70
  13 -13   1   59.29   13.00
  13 -13   1   73.29    8.30
  13 -13   1   50.09   16.60
 -14  13  -1   51.89   17.90
  14 -13   1   26.60   10.90
  14 -13   1   20.50    6.70
  14 -13   1   24.70   14.00
  14 -13   1   21.40    9.80
 -15  13  -1   -5.10   15.00
  15 -13   1   -7.50    7.10
  15 -13   1   15.70    9.20
  15 -13   1   -8.70   11.00
  15 -13   1    2.50    7.80
 -16  13  -1   35.80   19.80
  16 -13   1   16.40    9.30
  16 -13   1   19.80    7.20
  16 -13   1   42.20   18.00
  16 -13   1   28.40    7.70
  16 -13   1    4.00   10.80
 -17  13  -1  137.49   26.10
  17 -13   1   76.99   17.30
  17 -13   1   84.29   22.00
  17 -13   1  116.59   16.80
 -18  13  -1    8.00   18.90
  18 -13   1   -4.10   10.30
  18 -13   1   -2.40   10.40
  18 -13   1  -31.60   13.80
 -19  13  -1   29.30   19.20
  19 -13   1   24.50   13.40
  19 -13   1    3.50   13.90
  19 -13   1  -11.10   10.60
  19 -13   1  -15.60   15.50
 -20  13  -1   25.70   20.90
  20 -13   1  -25.60   12.60
 -21  13  -1   13.60   19.60
 -22  13  -1    9.90   17.00
 -23  13  -1   37.00   18.30
 -24  13  -1   -8.00   18.90
 -13 -12   1   48.50   23.80
 -12 -12   1   28.80   22.60
  -8 -12   1  -11.30   22.80
   7  12  -1  -37.90   12.60
   7  12  -1   18.90   30.10
  -7 -12   1  -21.80    7.00
  -7 -12   1  -13.50   19.80
   6  12  -1   14.70   15.80
   6  12  -1    7.50   20.40
  -6 -12   1   34.10   21.50
   5  12  -1    6.60   14.00
   5  12  -1    0.80   17.10
  -5 -12   1   30.30   24.30
  -5 -12   1   -0.70    9.40
   4  12  -1   -5.60   11.60
   4  12  -1   -1.70   19.00
  -4 -12   1    0.70   12.90
  -4 -12   1  -14.40   23.50
  -4 -12   1   -0.80   14.30
  -4 -12   1   -0.40    9.00
   3  12  -1  140.59   41.30
   3  12  -1   57.49   17.30
   3  12  -1  104.29   29.20
   3  12  -1   63.99   17.70
  -3 -12   1   59.89   28.30
  -3 -12   1   28.00   10.80
  -3 -12   1   57.29   24.10
  -3 -12   1   79.49   19.80
  -3 -12   1   39.00   16.10
   2  12  -1   59.79   31.90
   2  12  -1   94.79   33.40
   2  12  -1   32.80   14.10
   2  12  -1   36.10   17.20
  -2 -12   1   53.09   23.90
  -2 -12   1   40.80   14.00
  -2 -12   1   22.60   11.30
  -2 -12   1   33.70   15.40
  -2 -12   1   27.50   13.30
  -2 -12   1   17.40   17.40
   1  12  -1   84.39   24.90
   1  12  -1   45.00   13.20
   1  12  -1   89.39   27.20
  -1 -12   1   84.59   17.10
  -1 -12   1  131.29   30.90
  -1 -12   1   78.99   17.20
  -1 -12   1   93.09   19.20
  -1 -12   1   97.29   24.80
  -1 -12   1   47.80   15.90
   0  12  -1   96.59   16.20
   0  12  -1  126.09   29.50
   0 -12   1   65.29   17.30
   0 -12   1  206.38   43.00
   0 -12   1   87.19   22.30
   0 -12   1   48.20   15.80
   0 -12   1   68.09   17.20
  -1  12  -1  236.38   39.90
  -1  12  -1  191.78   21.70
   1 -12   1  127.99   25.40
   1 -12   1  155.98   21.40
   1 -12   1  141.49   17.90
   1 -12   1  129.89   21.10
  -2  12  -1  152.08   27.50
  -2  12  -1  143.89   17.90
  -2  12  -1  127.49   20.10
   2 -12   1  122.59   20.20
   2 -12   1  159.78   27.50
   2 -12   1  207.28   32.80
   2 -12   1  129.79   22.00
   2 -12   1  119.19   20.00
   2 -12   1  153.48   18.90
  -3  12  -1   43.00   16.60
  -3  12  -1   24.40   12.50
  -3  12  -1   32.40   13.30
  -3  12  -1   22.60   12.00
   3 -12   1   32.00   15.40
   3 -12   1   24.20    8.20
   3 -12   1   18.30   13.80
   3 -12   1   34.40   13.40
   3 -12   1   33.30   16.40
  -4  12  -1  529.95   34.80
  -4  12  -1  475.05   41.10
  -4  12  -1  516.55   28.80
  -4  12  -1  491.15   33.90
   4 -12   1  492.55   37.20
   4 -12   1  478.65   36.00
   4 -12   1  509.85   35.40
   4 -12   1  491.65   34.50
   4 -12   1  484.95   24.00
  -5  12  -1   43.60   14.90
  -5  12  -1   51.89   15.70
  -5  12  -1   30.10   11.80
  -5  12  -1   47.70   12.90
  -5  12  -1   32.10   12.10
   5 -12   1   31.50   13.00
   5 -12   1   35.70   12.70
   5 -12   1   40.80   13.40
   5 -12   1   24.20    6.10
   5 -12   1   42.20   16.00
  -6  12  -1    5.00   10.90
  -6  12  -1   -8.50    8.30
  -6  12  -1   -1.40    9.10
  -6  12  -1    2.90   11.50
  -6  12  -1    0.80    9.50
   6 -12   1   -1.60    2.80
   6 -12   1   18.50   11.60
   6 -12   1  -11.90    8.30
   6 -12   1    9.80   11.40
   6 -12   1    0.40   10.70
  -7  12  -1    2.50    9.00
  -7  12  -1    8.60    8.40
  -7  12  -1    5.50   12.70
  -7  12  -1    0.40    8.90
  -7  12  -1   14.20    9.60
   7 -12   1   10.90   10.20
   7 -12   1    9.30   11.90
   7 -12   1    3.80   10.20
  -8  12  -1   96.99   11.70
  -8  12  -1  127.29   19.60
  -8  12  -1   87.19   16.30
  -8  12  -1  120.19   17.50
  -8  12  -1   81.09   23.80
   8 -12   1   75.19   15.90
   8 -12   1   93.29   18.60
   8 -12   1  124.59   19.40
  -9  12  -1    1.70    7.30
  -9  12  -1   30.50   14.30
  -9  12  -1   10.70    8.90
   9 -12   1   16.20    9.40
   9 -12   1   17.10   11.20
 -10  12  -1   65.69   17.80
 -10  12  -1   76.59   10.70
 -10  12  -1   88.19   12.40
 -10  12  -1   57.59   10.20
  10 -12   1   60.49   12.40
  10 -12   1   53.99   15.30
 -11  12  -1  118.89    9.60
 -11  12  -1  147.69   21.70
  11 -12   1  126.89   16.20
  11 -12   1  107.69   19.50
 -12  12  -1  382.66   26.40
  12 -12   1  451.65   36.30
  12 -12   1  363.66   17.30
  12 -12   1  406.96   21.10
 -13  12  -1  105.19   21.20
  13 -12   1   86.89   10.60
  13 -12   1   75.99   13.70
  13 -12   1   73.29   17.30
 -14  12  -1  -12.50   14.40
  14 -12   1    7.90    7.70
  14 -12   1   -6.40    5.30
  14 -12   1   11.60   13.60
  14 -12   1    2.30    8.50
 -15  12  -1   -5.20   15.40
  15 -12   1   20.90    8.30
  15 -12   1   21.50    7.30
  15 -12   1   22.50   14.00
  15 -12   1   14.30    6.80
 -16  12  -1  153.48   26.00
  16 -12   1  145.19   18.30
  16 -12   1  151.48   24.30
 -17  12  -1    6.90   18.00
  17 -12   1   23.10   12.80
  17 -12   1   27.60   12.80
  17 -12   1   30.10   15.60
 -18  12  -1    1.90   18.60
  18 -12   1  -13.40   11.30
  18 -12   1  -12.90   10.70
  18 -12   1  -15.30   10.00
 -19  12  -1   11.80   18.80
  19 -12   1  -25.30   12.20
  19 -12   1   -7.90   14.90
  19 -12   1  -17.70    9.20
  19 -12   1  -27.50   12.30
 -20  12  -1   -6.90   16.20
  20 -12   1  -10.20   11.10
  20 -12   1  -27.40   14.20
 -21  12  -1   14.50   17.90
 -22  12  -1   27.60   18.80
 -23  12  -1   -4.90   13.10
 -24  12  -1   31.20   22.00
 -14 -11   1   -3.60   20.30
 -13 -11   1    6.00   19.80
 -12 -11   1   23.70   21.10
  -9 -11   1  -20.00   10.70
  -9 -11   1   30.80   25.30
   8  11  -1   22.90   23.70
   8  11  -1    5.10   17.40
  -8 -11   1  -19.00    7.90
   7  11  -1  -13.90   18.20
   7  11  -1    6.90   16.30
  -7 -11   1   23.10   20.10
   6  11  -1   -6.10   12.20
   6  11  -1   -1.60   27.30
  -6 -11   1   -9.10    9.30
  -6 -11   1   -8.20   16.10
   5  11  -1   18.90   15.10
   5  11  -1   18.90   20.00
   5  11  -1   11.60   25.30
  -5 -11   1    7.00    7.20
  -5 -11   1   24.70   25.10
  -5 -11   1    2.50   12.00
  -5 -11   1   10.80   14.20
  -5 -11   1   14.70   11.20
   4  11  -1   -9.00   26.10
   4  11  -1   -2.30   10.50
   4  11  -1   -3.50   11.10
   4  11  -1   29.50   37.50
  -4 -11   1   -5.20    6.60
  -4 -11   1    5.80   23.20
  -4 -11   1   -0.50    8.90
  -4 -11   1   22.60   12.90
  -4 -11   1    8.40   24.00
   3  11  -1   -3.50   10.00
   3  11  -1   -2.20   15.70
  -3 -11   1   -0.10   12.30
  -3 -11   1    7.90   24.90
  -3 -11   1    1.40   10.60
  -3 -11   1    1.80   12.60
  -3 -11   1    1.00    9.00
  -3 -11   1   12.10   14.70
   2  11  -1   59.29   28.90
   2  11  -1   23.20   12.20
   2  11  -1   35.80   24.20
  -2 -11   1   42.70   27.20
  -2 -11   1   25.80   14.00
  -2 -11   1   90.59   25.30
  -2 -11   1   35.40   11.60
  -2 -11   1   35.70   13.60
   1  11  -1   37.90   20.20
   1  11  -1   13.10   10.80
   1  11  -1   23.10   19.40
  -1 -11   1   46.30   37.90
  -1 -11   1   19.70   19.80
  -1 -11   1   18.90   10.80
  -1 -11   1   21.30   12.20
  -1 -11   1   11.20   10.90
  -1 -11   1    5.50   15.20
   0  11  -1   -3.30   10.60
   0  11  -1    4.90   13.20
   0  11  -1    3.10    8.40
   0 -11   1   -4.60   11.20
   0 -11   1    3.50    9.50
   0 -11   1   -5.70   22.20
   0 -11   1   -9.50    8.50
   0 -11   1  -11.20   10.30
  -1  11  -1  332.67   33.10
  -1  11  -1  365.76   25.40
  -1  11  -1  305.47   27.60
  -1  11  -1  317.97   30.20
   1 -11   1  444.66   42.80
   1 -11   1  339.67   28.20
   1 -11   1  344.67   35.00
   1 -11   1  343.27   25.70
   1 -11   1  345.37   31.00
   1 -11   1  377.56   33.10
  -2  11  -1   78.39   15.60
  -2  11  -1   56.89   16.00
  -2  11  -1   77.09   19.70
  -2  11  -1   64.09   11.00
   2 -11   1   60.09   18.30
   2 -11   1   59.49   14.60
   2 -11   1   56.69   16.60
   2 -11   1   55.19   16.50
   2 -11   1   50.39   10.40
   2 -11   1   58.69   15.00
  -3  11  -1  328.67   22.90
  -3  11  -1  350.56   28.20
  -3  11  -1  332.87   27.90
  -3  11  -1  349.87   29.70
   3 -11   1  351.16   30.10
   3 -11   1  314.67   20.40
   3 -11   1  353.46   29.00
   3 -11   1  320.97   30.80
   3 -11   1  361.16   28.90
  -4  11  -1  273.67   19.90
  -4  11  -1  276.57   20.20
  -4  11  -1  243.98   23.90
  -4  11  -1  223.18   23.20
  -4  11  -1  225.98   24.70
   4 -11   1  246.38   26.10
   4 -11   1  251.67   16.10
   4 -11   1  244.08   26.70
   4 -11   1  248.98   25.40
   4 -11   1  236.68   24.30
  -5  11  -1   12.10   11.30
  -5  11  -1   20.20   10.10
  -5  11  -1   12.50   10.60
  -5  11  -1   26.30   12.10
  -5  11  -1   15.40    9.50
   5 -11   1   -2.40   10.00
   5 -11   1    8.60   11.60
   5 -11   1    0.80    9.20
   5 -11   1    2.30   10.60
  -6  11  -1   12.60    9.10
  -6  11  -1    9.30    8.90
  -6  11  -1   18.70   11.60
  -6  11  -1   15.40    9.00
  -6  11  -1   11.60    9.90
   6 -11   1   10.40   10.40
   6 -11   1   -6.50    8.20
   6 -11   1   27.20   12.90
  -7  11  -1  576.44   30.30
  -7  11  -1  507.55   32.70
  -7  11  -1  564.44   23.50
  -7  11  -1  548.45   27.50
  -7  11  -1  557.64   28.80
   7 -11   1  561.44   33.70
   7 -11   1  532.45   30.40
  -8  11  -1  106.69   18.00
  -8  11  -1  101.99   10.80
  -8  11  -1  120.69   16.00
   8 -11   1  136.39   18.10
   8 -11   1   80.29   15.50
   8 -11   1  101.29   15.40
  -9  11  -1   -0.90   11.80
  -9  11  -1    2.00    6.30
  -9  11  -1    6.70    6.50
  -9  11  -1    6.80    6.90
   9 -11   1    6.00    8.10
   9 -11   1   -0.80    7.30
   9 -11   1    4.60    9.30
 -10  11  -1   39.10   15.20
  10 -11   1   13.80    8.40
  10 -11   1   14.70    4.20
  10 -11   1   15.90   10.70
  10 -11   1   24.60    8.80
 -11  11  -1  188.48   10.90
 -11  11  -1  168.88   18.80
  11 -11   1  183.18   13.60
  11 -11   1  150.08   21.20
  11 -11   1  190.38   15.60
  11 -11   1  194.38   16.50
 -12  11  -1   94.29   19.00
  12 -11   1   74.49   17.50
  12 -11   1   86.79   11.30
  12 -11   1   88.59   11.50
  12 -11   1  102.39   14.70
 -13  11  -1   15.50   16.30
  13 -11   1   -2.30    6.30
 -14  11  -1   48.70   17.70
  14 -11   1   38.50    8.10
  14 -11   1   19.60   13.30
  14 -11   1   44.20    8.60
  14 -11   1   60.39   11.90
 -15  11  -1    1.90   15.10
  15 -11   1   11.70   13.10
  15 -11   1    5.20    8.50
 -16  11  -1   24.30   16.80
  16 -11   1   18.70   10.00
  16 -11   1   40.30   15.60
 -17  11  -1    7.00   17.50
  17 -11   1    5.40    9.60
  17 -11   1   -1.10   12.50
  17 -11   1   -2.50   10.10
 -18  11  -1   35.60   20.00
  18 -11   1    2.30   11.60
  18 -11   1   10.40   13.10
  18 -11   1   39.00   22.60
  18 -11   1   30.70   13.00
 -19  11  -1    7.90   17.90
  19 -11   1   -5.70   13.00
  19 -11   1   -0.60   14.60
  19 -11   1   -8.20   14.40
  19 -11   1  -14.30   10.90
 -20  11  -1   18.20   17.80
  20 -11   1   -3.70   16.20
 -21  11  -1   26.20   19.60
  21 -11   1   17.40   22.50
 -22  11  -1    0.90   18.50
 -23  11  -1   -0.90   15.60
 -24  11  -1   20.70   21.50
 -14 -10   1    4.30   20.70
 -13 -10   1   -4.70   19.20
 -12 -10   1    8.00   21.70
 -10 -10   1   13.40   22.20
   9  10  -1   -9.50   16.60
   9  10  -1   16.20   23.50
  -9 -10   1  -11.80   19.00
   8  10  -1    4.50   24.90
   8  10  -1    1.00   17.80
  -8 -10   1   -4.90   18.80
   7  10  -1   39.70   30.40
   7  10  -1   16.60   17.10
  -7 -10   1   24.30   17.10
  -7 -10   1   28.20   14.40
   6  10  -1  142.19   35.50
   6  10  -1   67.69   21.70
   6  10  -1   56.09   19.70
  -6 -10   1   67.69   19.80
  -6 -10   1   86.79   29.80
  -6 -10   1   97.99   28.60
  -6 -10   1   69.69   15.20
   5  10  -1  169.28   25.70
   5  10  -1  228.08   39.10
   5  10  -1  244.38   44.90
   5  10  -1  166.78   25.40
  -5 -10   1  210.68   22.60
  -5 -10   1  240.08   37.70
  -5 -10   1  268.47   32.60
  -5 -10   1  160.18   52.89
   4  10  -1   77.89   17.90
   4  10  -1   83.49   22.50
   4  10  -1   99.09   28.70
  -4 -10   1   77.79   18.50
  -4 -10   1  196.38   49.10
  -4 -10   1  104.99   28.80
  -4 -10   1  105.99   18.30
  -4 -10   1  118.19   21.00
   3  10  -1   12.50   12.30
   3  10  -1   22.20   15.70
   3  10  -1   20.10   11.60
  -3 -10   1   34.90   21.60
  -3 -10   1   32.50   14.20
  -3 -10   1   47.10   18.70
  -3 -10   1   17.80   12.10
  -3 -10   1   13.70   10.20
  -3 -10   1   13.50   12.00
   2  10  -1  175.48   29.00
   2  10  -1  160.88   21.80
   2  10  -1  196.48   33.30
  -2 -10   1   94.09   19.20
  -2 -10   1  231.08   40.50
  -2 -10   1  146.79   27.80
  -2 -10   1  137.59   19.50
  -2 -10   1  119.69   21.00
  -2 -10   1  174.08   21.40
   1  10  -1   49.10   13.00
   1  10  -1   68.99   16.60
   1  10  -1   66.59   21.30
   1  10  -1   59.09   18.10
  -1 -10   1   72.19   14.70
  -1 -10   1   52.59   15.50
  -1 -10   1   74.99   24.20
  -1 -10   1   48.20   13.60
  -1 -10   1   40.50   17.50
  -1 -10   1   49.60   16.00
   0  10  -1  289.97   24.10
   0  10  -1  244.68   25.00
   0  10  -1  257.67   28.60
   0 -10   1  305.97   29.10
   0 -10   1  280.17   27.10
   0 -10   1  281.37   31.90
   0 -10   1  277.67   24.00
   0 -10   1  274.57   30.00
   0 -10   1  289.07   24.90
  -1  10  -1    6.10    6.80
  -1  10  -1    3.90   10.70
  -1  10  -1   17.10    8.90
  -1  10  -1    9.70   11.70
   1 -10   1   13.90   11.00
   1 -10   1   -1.50    6.60
   1 -10   1    5.40   10.40
   1 -10   1   11.30   11.30
   1 -10   1    3.10    9.30
   1 -10   1   -3.10   24.00
  -2  10  -1  684.83   37.00
  -2  10  -1  744.23   32.00
  -2  10  -1  811.82   43.70
  -2  10  -1  685.93   39.00
   2 -10   1  779.12   42.10
   2 -10   1  724.83   38.90
   2 -10   1  722.73   37.80
   2 -10   1  748.93   31.80
   2 -10   1  794.22   43.40
  -3  10  -1  372.96   29.10
  -3  10  -1  410.56   34.10
  -3  10  -1  358.06   32.00
  -3  10  -1  391.36   22.20
  -3  10  -1  392.16   22.60
   3 -10   1  367.26   29.60
   3 -10   1  368.56   20.10
   3 -10   1  396.26   28.20
   3 -10   1  388.26   29.40
   3 -10   1  376.96   28.10
  -4  10  -1   48.60   12.10
  -4  10  -1   84.89   15.00
  -4  10  -1   77.79   14.70
  -4  10  -1   69.69   15.80
  -4  10  -1   51.19   12.50
   4 -10   1   47.30   12.20
   4 -10   1   66.39   15.40
   4 -10   1   67.99   14.30
   4 -10   1   61.79    7.70
   4 -10   1   44.90   13.50
  -5  10  -1   19.10   10.00
  -5  10  -1   11.50    8.80
  -5  10  -1   15.00   10.10
  -5  10  -1    8.80    8.70
  -5  10  -1   11.40    8.90
   5 -10   1   20.80   10.00
   5 -10   1   13.00   10.20
   5 -10   1   -0.30    9.00
   5 -10   1   10.60    3.70
  -6  10  -1  249.58   22.60
  -6  10  -1  182.08   13.10
  -6  10  -1  190.18   16.60
  -6  10  -1  178.08   18.40
  -6  10  -1  188.58   17.50
   6 -10   1  165.08   18.90
   6 -10   1  188.88   21.10
  -7  10  -1  298.27   19.40
  -7  10  -1  319.97   25.50
  -7  10  -1  314.57   15.90
  -7  10  -1  321.07   20.40
  -7  10  -1  300.77   20.40
   7 -10   1  320.37   22.80
   7 -10   1  319.67   25.70
   7 -10   1  326.37   21.70
  -8  10  -1   34.20    8.10
  -8  10  -1   29.50   12.30
  -8  10  -1   22.10    8.80
   8 -10   1   15.20   10.50
   8 -10   1   21.00    9.30
   8 -10   1   29.60    9.70
  -9  10  -1   44.00    9.20
  -9  10  -1   54.49    9.40
  -9  10  -1   60.69    8.90
  -9  10  -1   46.10   13.30
   9 -10   1   40.90    5.70
   9 -10   1   56.29   10.60
   9 -10   1   50.69   10.60
   9 -10   1   41.60   12.30
 -10  10  -1   23.60   13.30
 -10  10  -1   27.70    6.90
  10 -10   1    2.80   10.30
  10 -10   1   18.40    7.90
  10 -10   1   14.60    7.80
  10 -10   1   15.30    6.00
 -11  10  -1   37.50   14.30
  11 -10   1   39.70    9.40
  11 -10   1   17.60   11.90
  11 -10   1   43.50    9.50
  11 -10   1   32.70   15.00
  11 -10   1   25.90    8.00
 -12  10  -1   41.60   15.50
  12 -10   1   23.80    8.40
  12 -10   1   26.30   12.50
  12 -10   1   40.50    9.10
  12 -10   1   36.00    9.10
 -13  10  -1   53.79   17.10
  13 -10   1   55.49    9.10
  13 -10   1   43.00   14.60
  13 -10   1   60.09   12.50
 -14  10  -1   -7.70   12.40
  14 -10   1    3.40    5.90
  14 -10   1    3.20    3.70
  14 -10   1   13.10   12.90
  14 -10   1   -0.90    8.20
 -15  10  -1  102.29   21.40
  15 -10   1   64.39   13.50
  15 -10   1   54.29   17.60
 -16  10  -1   -0.30   15.60
  16 -10   1   18.20   10.90
  16 -10   1   -0.90    8.90
  16 -10   1    7.50   12.90
 -17  10  -1   51.09   20.40
  17 -10   1   16.40   14.30
  17 -10   1   32.60   12.30
 -18  10  -1    3.70   17.70
  18 -10   1    9.50   10.70
  18 -10   1    6.90   16.80
  18 -10   1    0.80   11.90
  18 -10   1  -19.50   10.20
 -19  10  -1   32.90   19.70
  19 -10   1   20.30   11.10
  19 -10   1    6.90   13.00
  19 -10   1   10.50   16.30
  19 -10   1   16.10   15.80
 -20  10  -1   41.90   20.70
  20 -10   1  -21.40   17.10
 -21  10  -1   16.10   18.30
  21 -10   1  -51.09   21.40
 -22  10  -1    2.50   15.10
 -23  10  -1   -6.70   12.80
 -24  10  -1    9.60   19.40
 -15  -9   1   39.40   22.10
 -14  -9   1  -22.00   18.00
 -12  -9   1   18.10   18.80
 -12  -9   1  -28.80   51.59
 -11  -9   1   12.90   23.00
  10   9  -1    7.30   18.10
  10   9  -1   47.30   33.50
 -10  -9   1    9.40   20.70
   9   9  -1  253.07   41.80
  -9  -9   1  307.37   48.70
   8   9  -1   92.59   23.40
   8   9  -1   74.49   25.20
   8   9  -1  131.29   33.10
  -8  -9   1   66.09   16.60
  -8  -9   1  133.39   30.10
   7   9  -1   38.60   16.40
   7   9  -1  141.99   48.60
   7   9  -1   73.09   24.90
  -7  -9   1   67.59   31.10
  -7  -9   1   23.40   16.00
  -7  -9   1   43.10   17.90
  -7  -9   1   37.80   11.50
   6   9  -1   99.39   28.80
   6   9  -1   75.09   19.20
   6   9  -1   85.39   19.20
   6   9  -1   84.19   26.10
  -6  -9   1   49.80   18.50
  -6  -9   1   78.69   18.60
  -6  -9   1   68.19   12.50
  -6  -9   1   70.69   26.70
   5   9  -1  268.77   36.80
   5   9  -1  365.06   37.80
   5   9  -1  513.15   62.19
  -5  -9   1  305.57   38.50
  -5  -9   1  379.16   34.90
  -5  -9   1  345.47   41.80
  -5  -9   1  305.77   25.20
   4   9  -1  178.38   23.60
   4   9  -1  235.98   32.10
   4   9  -1  231.68   36.00
  -4  -9   1  174.28   23.30
  -4  -9   1  190.08   23.90
  -4  -9   1  168.08   28.30
  -4  -9   1  214.58   22.00
  -4  -9   1  311.97   46.90
  -4  -9   1  210.98   40.50
   3   9  -1    3.00   10.80
   3   9  -1   13.30   14.70
   3   9  -1   15.20   15.10
  -3  -9   1    8.40   16.30
  -3  -9   1   12.20   14.80
  -3  -9   1   17.10   12.20
  -3  -9   1   15.90   11.00
  -3  -9   1   19.60   10.30
  -3  -9   1    5.90   10.90
   2   9  -1   14.30    9.90
   2   9  -1   18.60   10.40
   2   9  -1   16.10   13.70
   2   9  -1    7.00   12.70
  -2  -9   1   -1.80    7.70
  -2  -9   1    7.60   12.50
  -2  -9   1   -3.70   11.40
  -2  -9   1    9.90   11.20
  -2  -9   1   -4.50   10.00
  -2  -9   1   -1.10    9.30
   1   9  -1   73.19   16.40
   1   9  -1   81.59   14.10
   1   9  -1   82.79   19.40
   1   9  -1   74.99   14.60
  -1  -9   1   74.49   17.10
  -1  -9   1   79.99   14.90
  -1  -9   1   75.49   15.50
  -1  -9   1   78.39   15.30
  -1  -9   1   77.69   18.90
  -1  -9   1   91.69   22.20
   0   9  -1   26.00   10.60
   0   9  -1   12.80    9.00
   0   9  -1   28.20   10.00
   0   9  -1   17.20   12.80
   0  -9   1   36.80    9.80
   0  -9   1   40.50   12.90
   0  -9   1   77.79   33.40
   0  -9   1   41.90   15.20
   0  -9   1   29.40   11.10
   0  -9   1   30.10   10.70
  -1   9  -1  336.47   26.80
  -1   9  -1  350.86   25.60
  -1   9  -1  318.77   28.40
  -1   9  -1  354.76   23.00
   1  -9   1  331.17   29.50
   1  -9   1  356.26   29.10
   1  -9   1  385.66   27.90
   1  -9   1  388.46   26.10
   1  -9   1  342.97   22.60
   1  -9   1  335.17   28.10
  -2   9  -1   73.39   15.30
  -2   9  -1   62.19   12.30
  -2   9  -1   82.79   10.60
  -2   9  -1   95.09   19.40
   2  -9   1   90.79   15.20
   2  -9   1   49.10   12.80
   2  -9   1   62.79   15.30
   2  -9   1   48.70   11.40
   2  -9   1   80.19   10.50
  -3   9  -1  146.99   19.50
  -3   9  -1  156.28   18.40
  -3   9  -1  130.09   14.00
  -3   9  -1  140.79   14.20
  -3   9  -1  110.49   15.30
   3  -9   1  145.59   17.20
   3  -9   1  150.18   18.20
   3  -9   1  151.78   20.70
   3  -9   1  133.89   18.50
   3  -9   1  150.38   12.50
  -4   9  -1  508.75   22.70
  -4   9  -1  549.95   29.60
  -4   9  -1  492.25   23.40
  -4   9  -1  502.35   29.50
  -4   9  -1  503.25   27.90
   4  -9   1  541.55   30.20
   4  -9   1  463.55   18.50
   4  -9   1  547.15   29.90
   4  -9   1  531.35   30.40
  -5   9  -1   60.39   12.40
  -5   9  -1   57.39   12.10
  -5   9  -1   29.90    9.10
  -5   9  -1   77.29   11.70
  -5   9  -1   49.80   12.20
   5  -9   1   70.39   21.60
   5  -9   1   46.50   11.30
   5  -9   1   48.10   11.00
   5  -9   1   46.90    5.40
  -6   9  -1  182.78   16.20
  -6   9  -1  209.98   17.20
  -6   9  -1  200.68   12.50
  -6   9  -1  200.58   19.20
  -6   9  -1  193.18   16.00
   6  -9   1  217.28   18.00
   6  -9   1  176.98   17.50
   6  -9   1  222.78   21.40
  -7   9  -1  261.17   18.20
  -7   9  -1  262.77   13.00
  -7   9  -1  217.88   16.10
   7  -9   1  272.17   18.60
   7  -9   1  246.58    8.80
   7  -9   1  248.18    8.70
   7  -9   1  267.87   19.00
   7  -9   1  279.57   22.70
  -8   9  -1 1224.98   34.90
  -8   9  -1 1305.77   43.10
  -8   9  -1 1275.47   40.00
  -8   9  -1 1283.47   39.90
   8  -9   1 1251.17   34.90
   8  -9   1 1326.67   42.30
   8  -9   1 1251.27   41.90
   8  -9   1 1339.17   50.99
  -9   9  -1  760.52   26.10
  -9   9  -1  734.93   25.80
  -9   9  -1  709.23   22.90
  -9   9  -1  743.83   31.00
   9  -9   1  725.03   29.00
   9  -9   1  719.13   28.40
   9  -9   1  849.72   40.40
   9  -9   1  732.83   26.60
 -10   9  -1   33.40   12.50
  10  -9   1   12.10    6.50
  10  -9   1   37.50    8.80
  10  -9   1   32.80    8.30
  10  -9   1   20.30   11.50
 -11   9  -1  128.79   19.00
  11  -9   1  110.89   12.90
  11  -9   1  109.09   12.70
  11  -9   1  115.49   13.00
  11  -9   1   86.29   16.90
  11  -9   1  102.29   19.30
 -12   9  -1    0.20   12.50
  12  -9   1    8.10   10.00
  12  -9   1    2.20    6.40
  12  -9   1   15.90    8.30
  12  -9   1    1.20    5.80
  12  -9   1    4.00    6.60
 -13   9  -1    7.60   13.20
  13  -9   1   13.90    6.90
  13  -9   1   10.10    4.30
  13  -9   1    4.90    7.40
  13  -9   1   -5.70    5.20
  13  -9   1   -5.10   10.20
  13  -9   1    2.50    7.30
  14  -9   1   92.39   19.00
  14  -9   1  100.29   13.00
  14  -9   1   86.89   12.90
  14  -9   1   71.99   15.10
 -15   9  -1   82.09   20.50
  15  -9   1   77.69   19.20
  15  -9   1   62.99   13.00
  15  -9   1   98.19   13.90
  15  -9   1   75.19   13.00
  15  -9   1   53.69   14.50
 -16   9  -1  -13.10   13.90
  16  -9   1   19.40   10.90
  16  -9   1   -7.80    8.60
  16  -9   1  -19.80   10.60
  16  -9   1   -2.90    6.90
 -17   9  -1   14.50   17.10
  17  -9   1   45.30   15.80
  17  -9   1    2.40   13.80
  17  -9   1    1.90   10.30
  17  -9   1   30.10    9.70
 -18   9  -1   28.60   19.30
  18  -9   1   20.00   10.00
  18  -9   1   -9.30    9.50
  18  -9   1   12.30    9.30
  18  -9   1   12.70   14.30
  18  -9   1   15.90   10.50
 -19   9  -1   30.20   18.20
  19  -9   1  -13.70    7.20
  19  -9   1    6.00    9.70
  19  -9   1  -20.70   11.70
  19  -9   1    3.00   17.20
 -20   9  -1    1.60   17.90
  20  -9   1  -31.70   16.70
 -21   9  -1   13.00   18.00
 -22   9  -1    3.40   15.40
 -23   9  -1    9.50   16.60
 -24   9  -1  -20.10   15.00
 -16  -8   1   -7.10   19.70
 -15  -8   1   39.10   22.80
 -14  -8   1   49.70   36.40
 -13  -8   1  -44.30   23.20
 -13  -8   1    7.80   18.00
 -12  -8   1   15.20   18.30
 -12  -8   1    9.80   20.20
 -11  -8   1   -4.20   17.90
  10   8  -1  121.29   26.80
  10   8  -1  154.38   33.90
 -10  -8   1  254.77   53.09
   9   8  -1  397.06   50.59
   9   8  -1  223.48   32.30
   9   8  -1  203.98   36.10
  -9  -8   1  222.58   26.60
  -9  -8   1  282.97   37.50
   8   8  -1  119.79   39.00
   8   8  -1   48.40   17.70
   8   8  -1   56.59   25.80
  -8  -8   1   90.29   23.10
  -8  -8   1   73.99   39.10
  -8  -8   1   34.00   20.50
   7   8  -1   62.59   19.00
   7   8  -1   74.69   18.90
   7   8  -1   94.09   20.70
   7   8  -1   62.79   22.40
  -7  -8   1   67.39   12.90
  -7  -8   1   73.59   24.90
   6   8  -1   85.99   19.20
   6   8  -1  113.69   29.40
   6   8  -1  137.59   29.20
   6   8  -1   75.49   17.10
  -6  -8   1   66.99   18.30
  -6  -8   1   89.49   14.70
  -6  -8   1   79.19   25.00
  -6  -8   1   45.20   15.90
   5   8  -1  144.19   27.40
   5   8  -1   97.49   19.00
   5   8  -1  116.39   19.80
   5   8  -1  102.09   22.00
  -5  -8   1  115.29   23.30
  -5  -8   1   75.89   15.50
  -5  -8   1  111.49   15.40
  -5  -8   1  132.09   22.00
  -5  -8   1  180.58   35.50
   4   8  -1   12.80   11.10
   4   8  -1   22.90   14.20
   4   8  -1   17.30   11.20
   4   8  -1   -1.40   12.20
  -4  -8   1   13.70   16.10
  -4  -8   1   15.40   11.30
  -4  -8   1   13.80    8.30
  -4  -8   1   11.70   12.70
  -4  -8   1   17.80   11.00
  -4  -8   1    7.90    9.60
   3   8  -1  551.44   39.00
   3   8  -1  686.13   52.29
   3   8  -1  536.45   34.70
   3   8  -1  542.05   34.40
  -3  -8   1  546.85   39.80
  -3  -8   1  481.65   34.20
  -3  -8   1  543.35   29.90
  -3  -8   1  458.85   51.39
  -3  -8   1  525.05   34.80
   2   8  -1   82.99   15.30
   2   8  -1   85.39   17.50
   2   8  -1   91.49   14.50
   2   8  -1   63.19   15.40
  -2  -8   1   73.09   13.60
  -2  -8   1  198.08   40.40
  -2  -8   1  134.39   25.40
  -2  -8   1   70.59   15.20
  -2  -8   1   74.59   12.90
  -2  -8   1   68.39   16.30
   1   8  -1  217.18   21.90
   1   8  -1  212.18   29.30
   1   8  -1  244.98   26.60
   1   8  -1  226.08   21.30
  -1  -8   1  214.38   26.50
  -1  -8   1  231.78   25.30
  -1  -8   1  208.78   20.90
  -1  -8   1  202.08   23.20
  -1  -8   1  217.58   23.90
  -1  -8   1  198.88   20.90
   0   8  -1   17.50   11.80
   0   8  -1   18.20    7.80
   0   8  -1   25.00   12.10
   0   8  -1   22.10    9.10
   0  -8   1   10.50   11.30
   0  -8   1   11.30    7.60
   0  -8   1   22.80    9.70
   0  -8   1   21.50   11.90
   0  -8   1    4.60    8.10
   0  -8   1   15.70   11.20
  -1   8  -1  280.97   23.50
  -1   8  -1  280.57   22.20
  -1   8  -1  290.57   19.20
  -1   8  -1  298.37   26.60
   1  -8   1  315.57   22.40
   1  -8   1  298.57   25.50
   1  -8   1  298.77   19.30
   1  -8   1  290.67   23.30
   1  -8   1  303.87   26.40
  -2   8  -1   99.69   13.90
  -2   8  -1  101.79   12.30
  -2   8  -1   87.39   17.10
  -2   8  -1   79.99   14.70
  -2   8  -1   85.59    9.80
   2  -8   1  124.69   20.80
   2  -8   1   80.79   13.00
   2  -8   1  104.69   17.20
   2  -8   1  107.29   12.20
   2  -8   1   90.19   14.00
  -3   8  -1  689.93   32.20
  -3   8  -1  658.73   26.80
  -3   8  -1  644.24   32.90
  -3   8  -1  690.73   26.40
  -3   8  -1  675.73   31.80
   3  -8   1  708.83   26.30
   3  -8   1  721.13   33.40
   3  -8   1  728.43   34.80
   3  -8   1  695.23   32.90
  -4   8  -1 1817.62   57.49
  -4   8  -1 1825.62   52.69
  -4   8  -1 1876.81   59.49
  -4   8  -1 1927.41   60.49
  -4   8  -1 1855.11   51.19
   4  -8   1 1807.92   66.49
   4  -8   1 1820.52   46.00
   4  -8   1 1930.71   60.49
   4  -8   1 1874.61   58.99
  -5   8  -1  483.45   21.80
  -5   8  -1  494.95   19.20
  -5   8  -1  467.55   23.30
  -5   8  -1  516.55   25.30
  -5   8  -1  523.45   28.10
   5  -8   1  486.25   26.90
   5  -8   1  467.35   25.10
   5  -8   1  489.35   24.90
  -6   8  -1  173.08   14.00
  -6   8  -1  173.28   18.40
  -6   8  -1  192.98   14.70
  -6   8  -1  182.78   10.70
   6  -8   1  174.28    7.30
   6  -8   1  167.28   18.20
   6  -8   1  181.78   15.50
   6  -8   1  174.88   15.90
  -7   8  -1  732.93   26.90
  -7   8  -1  706.03   22.40
  -7   8  -1  720.93   28.20
   7  -8   1  732.43   28.70
   7  -8   1  797.02   36.00
   7  -8   1  760.02   28.70
   7  -8   1  733.33   22.60
  -8   8  -1 1803.82   48.80
  -8   8  -1 1762.32   45.00
  -8   8  -1 1747.83   52.59
  -8   8  -1 1743.43   48.80
   8  -8   1 1799.02   51.29
   8  -8   1 1659.53   47.20
   8  -8   1 1812.22   51.59
   8  -8   1 1782.32   48.80
   8  -8   1 1869.71   62.09
  -9   8  -1  127.49   14.70
  -9   8  -1  110.69    8.10
   9  -8   1  118.79   17.20
   9  -8   1  123.09   13.20
   9  -8   1  123.99   13.00
   9  -8   1   94.59   11.00
 -10   8  -1   74.29   15.00
  10  -8   1   47.00   13.30
  10  -8   1   59.99   10.00
  10  -8   1   51.69    8.90
  10  -8   1   51.99    9.90
  10  -8   1   68.99   10.50
 -11   8  -1  307.57   22.10
  11  -8   1  322.67   19.00
  11  -8   1  313.67   23.30
  11  -8   1  333.47   19.30
  11  -8   1  328.37   16.70
  11  -8   1  356.26   29.20
 -12   8  -1   -2.10   11.80
  12  -8   1    7.50    8.00
  12  -8   1    5.70   10.70
  12  -8   1    3.10    6.70
  12  -8   1    6.40    8.30
  12  -8   1    3.70    4.20
 -13   8  -1   63.19   17.20
  13  -8   1   66.19   11.70
  13  -8   1   60.39   12.20
  13  -8   1   52.39   13.00
 -14   8  -1   81.59   21.50
  14  -8   1   79.29   15.90
  14  -8   1   66.49   11.90
  14  -8   1   61.19   12.80
  14  -8   1   42.40   11.20
 -15   8  -1   36.80   16.90
  15  -8   1   22.00    9.70
  15  -8   1   19.70   11.50
  15  -8   1   16.30   10.40
  15  -8   1   28.60   11.00
 -16   8  -1   92.79   21.80
  16  -8   1   85.29   16.00
  16  -8   1   71.79   17.50
  16  -8   1   61.99   16.50
 -17   8  -1  209.98   25.10
  17  -8   1  129.19   19.80
  17  -8   1  180.58   21.00
  17  -8   1  121.89   21.30
 -18   8  -1    5.10   18.10
  18  -8   1   -1.10    9.70
  18  -8   1   -4.20    9.20
  18  -8   1  -14.10    9.10
  18  -8   1    7.80   13.30
  18  -8   1    7.50    9.10
 -19   8  -1   17.30   18.20
  19  -8   1   -2.70    6.60
  19  -8   1  -23.40   14.90
  19  -8   1   15.30   11.50
 -20   8  -1   -1.90   17.40
  20  -8   1  -15.40    9.10
 -21   8  -1   22.50   18.20
 -22   8  -1    4.20   15.60
 -23   8  -1   13.60   20.50
 -24   8  -1   -8.90   17.20
 -17  -7   1   21.00   19.70
 -16  -7   1  -12.10   19.20
 -15  -7   1   15.70   20.50
 -14  -7   1  -31.40   24.80
 -14  -7   1   33.40   20.80
 -13  -7   1   -2.50   18.80
 -13  -7   1   21.00   19.50
 -12  -7   1   -0.50   12.60
 -12  -7   1   11.00   16.90
  11   7  -1    0.90   20.80
  11   7  -1  -11.70   13.70
  11   7  -1   12.70   22.70
 -11  -7   1   14.60   17.40
 -11  -7   1  -15.90    9.00
  10   7  -1  -10.60   15.30
  10   7  -1    8.90   14.80
  10   7  -1  -24.30   23.50
 -10  -7   1   -7.60    3.90
 -10  -7   1  -24.80    9.70
 -10  -7   1    1.40   15.40
   9   7  -1   11.20   16.00
   9   7  -1   40.90   24.40
   9   7  -1   32.10   17.70
  -9  -7   1   42.00   16.10
   8   7  -1   72.89   20.40
   8   7  -1   51.19   22.90
   8   7  -1   70.09   31.60
   8   7  -1   19.00   15.50
  -8  -7   1   18.00   15.70
  -8  -7   1   19.60   10.00
  -8  -7   1   15.10    7.30
  -8  -7   1   24.60   14.80
  -8  -7   1   40.10   22.60
   7   7  -1   33.80   14.80
   7   7  -1   67.49   18.90
   7   7  -1   27.50   16.60
   7   7  -1   34.50   17.70
  -7  -7   1   63.19   11.60
  -7  -7   1   25.70   13.90
  -7  -7   1   48.00   17.10
  -7  -7   1   18.20    9.90
  -7  -7   1   33.00   21.90
   6   7  -1  -18.80    9.30
   6   7  -1    7.70   14.10
   6   7  -1   13.20   15.90
   6   7  -1   -4.90   11.70
  -6  -7   1    6.60   11.50
  -6  -7   1    5.20    7.20
  -6  -7   1    0.60   12.40
  -6  -7   1    4.40    9.90
  -6  -7   1  -10.60   13.60
   5   7  -1   44.60   14.10
   5   7  -1   48.50   14.40
   5   7  -1   32.50   15.40
   5   7  -1   64.39   26.30
  -5  -7   1   40.90   10.30
  -5  -7   1   41.70   13.90
  -5  -7   1   35.00   12.80
  -5  -7   1   63.59   21.90
  -5  -7   1   67.19   16.70
   4   7  -1  227.78   26.10
   4   7  -1  220.78   24.00
   4   7  -1  225.78   27.50
   4   7  -1  228.78   29.60
  -4  -7   1  364.16   48.90
  -4  -7   1  213.58   29.50
  -4  -7   1  209.28   24.90
  -4  -7   1  253.57   20.30
  -4  -7   1  219.38   24.70
  -4  -7   1  205.78   23.80
   3   7  -1  429.46   29.60
   3   7  -1  457.45   35.60
   3   7  -1  465.05   30.90
   3   7  -1  461.95   34.20
  -3  -7   1  424.96   33.90
  -3  -7   1  470.15   31.70
  -3  -7   1  509.55   32.10
  -3  -7   1  490.55   32.30
  -3  -7   1  484.25   37.00
  -3  -7   1  511.85   26.80
   2   7  -1    1.50   10.50
   2   7  -1    6.00    8.80
   2   7  -1   23.80   27.10
   2   7  -1    6.20    8.50
  -2  -7   1    2.20    7.90
  -2  -7   1   -1.90    7.90
  -2  -7   1   -4.40    8.40
  -2  -7   1   12.00   12.40
  -2  -7   1   18.70   12.20
  -2  -7   1    7.80    7.50
   1   7  -1   19.60   25.50
   1   7  -1    5.80    8.10
   1   7  -1   -1.20    7.40
   1   7  -1    5.00    7.10
  -1  -7   1    3.20    7.10
  -1  -7   1    0.70    9.20
  -1  -7   1    8.40    9.90
  -1  -7   1    8.50   10.30
  -1  -7   1   12.60    9.00
  -1  -7   1    1.60    7.30
   0   7  -1   61.39   11.70
   0   7  -1   83.49   11.60
   0   7  -1  102.19   21.50
   0  -7   1   64.39   10.40
   0  -7   1   97.39   19.10
   0  -7   1   92.69   12.80
   0  -7   1   66.99   13.80
   0  -7   1   82.49   15.50
   0  -7   1   70.49   12.10
  -1   7  -1   37.00   12.20
  -1   7  -1   55.59   15.60
  -1   7  -1   45.50   10.50
  -1   7  -1   31.00    7.30
   1  -7   1   67.39   15.50
   1  -7   1   64.49   11.80
   1  -7   1   51.99   17.00
   1  -7   1   47.50    8.40
   1  -7   1   56.09   11.10
  -2   7  -1   24.30    9.70
  -2   7  -1   23.60    8.60
  -2   7  -1   22.40    5.80
  -2   7  -1   10.20    8.00
  -2   7  -1   36.90   11.50
   2  -7   1   25.60    6.00
   2  -7   1   12.90    8.20
   2  -7   1   10.30    8.10
   2  -7   1   30.40    9.20
  -3   7  -1  163.48   17.10
  -3   7  -1  190.98   12.80
  -3   7  -1  188.38   18.30
  -3   7  -1  199.68   17.30
   3  -7   1  215.18   11.00
   3  -7   1  204.48   17.70
   3  -7   1  207.88   17.80
   3  -7   1  206.08   18.50
  -4   7  -1  381.86   16.30
  -4   7  -1  359.36   21.10
  -4   7  -1  376.46   22.60
  -4   7  -1  361.56   20.60
   4  -7   1  357.36   11.80
   4  -7   1  383.76   23.20
   4  -7   1  377.16   21.80
   4  -7   1  410.46   21.90
  -5   7  -1 2746.33   72.79
  -5   7  -1 2806.12   78.49
  -5   7  -1 2702.63   73.29
  -5   7  -1 2717.13   71.29
  -5   7  -1 2796.92   67.29
   5  -7   1 2797.32   74.79
   5  -7   1 2757.82   62.69
   5  -7   1 2823.62   78.69
   5  -7   1 2690.13   62.49
   5  -7   1 2876.21   92.09
  -6   7  -1  571.34   22.80
  -6   7  -1  597.74   23.60
  -6   7  -1  566.94   20.60
   6  -7   1  552.24   23.90
   6  -7   1  566.94   18.20
   6  -7   1  577.24   29.10
  -7   7  -1   24.80    7.30
  -7   7  -1   37.10    7.70
  -7   7  -1   59.89   11.30
   7  -7   1   35.00    7.80
   7  -7   1   35.30    9.70
   7  -7   1   44.90   10.10
   7  -7   1   51.59    6.90
   7  -7   1   27.60    5.90
  -8   7  -1   81.79   13.10
  -8   7  -1   71.49   10.00
  -8   7  -1   74.59    9.20
  -8   7  -1   59.59    6.50
   8  -7   1   81.99   10.70
   8  -7   1   62.09    6.30
   8  -7   1   85.59   10.70
   8  -7   1   69.99   13.00
   8  -7   1   65.99    9.10
  -9   7  -1   70.39    9.60
  -9   7  -1   88.79   14.40
  -9   7  -1   78.19    9.60
   9  -7   1   76.49   11.10
   9  -7   1   75.09    9.30
   9  -7   1   61.69   10.00
   9  -7   1   47.30   12.10
   9  -7   1   70.69   10.50
 -10   7  -1   43.20    8.20
 -10   7  -1   43.20    8.30
 -10   7  -1   56.89   11.40
 -10   7  -1   52.99   12.80
  10  -7   1   45.90    9.40
  10  -7   1   42.10   10.30
  10  -7   1   38.00    6.80
  10  -7   1   37.60    9.60
 -11   7  -1   91.69   11.60
 -11   7  -1   63.19   13.10
 -11   7  -1   94.69   12.50
 -11   7  -1  123.09   18.80
  11  -7   1  105.59   13.90
  11  -7   1  112.19   15.90
  11  -7   1  100.89   13.80
  11  -7   1   95.09    8.20
 -12   7  -1   22.40    8.50
 -12   7  -1   48.20   14.40
 -12   7  -1   27.00   10.70
 -12   7  -1   35.60    8.80
  12  -7   1   36.20   10.40
  12  -7   1   12.70    9.40
  12  -7   1   25.10    9.60
 -13   7  -1  127.69   19.50
 -13   7  -1   84.19   15.90
 -13   7  -1  103.59   18.70
  13  -7   1   75.69   14.30
  13  -7   1  106.09   16.20
  13  -7   1   77.29   15.80
  13  -7   1   69.29   12.20
 -14   7  -1   38.40   17.70
 -14   7  -1   26.00    9.80
 -14   7  -1   35.20   13.80
 -14   7  -1    6.90    4.90
  14  -7   1   19.20   11.50
  14  -7   1   11.50    8.20
  14  -7   1   13.40    8.60
  14  -7   1   16.80   10.20
 -15   7  -1    1.80   13.60
 -15   7  -1   -9.70    8.90
 -15   7  -1  -10.50    7.80
 -15   7  -1   10.50    9.60
  15  -7   1   12.90   11.50
  15  -7   1   25.50    9.90
  15  -7   1   -7.20    7.20
  15  -7   1    9.20   10.00
 -16   7  -1   74.09   20.10
 -16   7  -1   10.20   14.30
 -16   7  -1   40.70   12.00
  16  -7   1   36.60   15.20
  16  -7   1   36.40   13.00
  16  -7   1   50.79   11.40
 -17   7  -1  -36.40   13.30
 -17   7  -1  -11.50    6.20
 -17   7  -1   -4.50   16.10
  17  -7   1   21.60   15.10
  17  -7   1    2.50    9.60
  17  -7   1   -9.40    7.70
 -18   7  -1  -10.60    8.60
 -18   7  -1  -28.50   14.70
  18  -7   1   -4.00    6.40
  18  -7   1  -23.40   13.40
  18  -7   1  -14.60    7.40
  18  -7   1    5.80   10.00
  18  -7   1  -18.90   10.10
 -19   7  -1   -8.20   16.40
  19  -7   1    0.00   20.50
  19  -7   1  -12.20   16.80
 -20   7  -1   42.70   18.90
  20  -7   1   30.20   14.20
 -21   7  -1    9.70   16.30
 -22   7  -1   -4.70   16.20
 -23   7  -1   12.30   20.20
 -17  -6   1   27.20   20.40
 -16  -6   1   12.80   17.80
 -15  -6   1    4.80   18.10
 -14  -6   1   11.10   18.80
 -14  -6   1  -34.30   20.10
 -13  -6   1   18.20   18.80
 -13  -6   1  -13.90   15.60
 -13  -6   1  -27.90   11.90
  12   6  -1    9.50   25.30
  12   6  -1   -6.00   18.10
  12   6  -1   21.90   21.30
 -12  -6   1  -13.40    9.90
 -12  -6   1    0.50   16.40
 -12  -6   1    0.90   12.30
  11   6  -1   17.00   15.80
  11   6  -1   21.70   28.40
  11   6  -1    8.60   16.00
 -11  -6   1   17.50   19.40
 -11  -6   1   15.30   12.20
  10   6  -1    3.30   14.70
  10   6  -1   -0.10   26.50
  10   6  -1   -0.30   13.10
 -10  -6   1   -8.10    3.60
 -10  -6   1   -9.20   13.00
   9   6  -1   55.79   23.40
   9   6  -1   40.60   16.90
   9   6  -1   28.00   22.80
   9   6  -1    2.50   11.70
  -9  -6   1   69.49   29.60
  -9  -6   1   30.30   15.50
  -9  -6   1   48.90   22.50
   8   6  -1  516.95   42.80
   8   6  -1  471.75   43.40
   8   6  -1  479.85   37.70
   8   6  -1  545.45   45.50
  -8  -6   1  521.85   48.40
  -8  -6   1  664.13   57.39
  -8  -6   1  485.75   40.10
  -8  -6   1  509.15   26.30
   7   6  -1    8.20   11.10
   7   6  -1   32.10   17.80
   7   6  -1    8.20   12.70
   7   6  -1   11.60   13.60
  -7  -6   1   21.40   13.60
  -7  -6   1   14.20    9.90
  -7  -6   1   47.40   22.90
  -7  -6   1   42.90   19.60
  -7  -6   1   20.90    7.60
   6   6  -1    7.70   13.30
   6   6  -1   30.40   12.20
   6   6  -1    1.80   11.40
   6   6  -1    1.80   12.50
  -6  -6   1    1.50    9.00
  -6  -6   1    5.60   10.30
  -6  -6   1  -12.30   12.00
  -6  -6   1    0.10    5.90
  -6  -6   1    0.80   19.10
   5   6  -1    3.50   10.10
   5   6  -1    4.40   12.40
   5   6  -1   12.10   11.00
   5   6  -1    9.70   11.80
  -5  -6   1   13.60    9.60
  -5  -6   1    8.40    6.80
  -5  -6   1   14.50   14.30
  -5  -6   1    6.00   11.10
  -5  -6   1    1.20    9.00
   4   6  -1   20.70   11.30
   4   6  -1   23.00   14.60
   4   6  -1   15.90   11.00
  -4  -6   1   11.10    9.60
  -4  -6   1   19.40    8.10
  -4  -6   1   28.90   11.60
  -4  -6   1   21.30   10.20
  -4  -6   1   25.50   18.50
  -4  -6   1   15.00   11.20
   3   6  -1   -2.70    8.40
   3   6  -1    6.40    8.80
   3   6  -1   -0.80    9.60
   3   6  -1    3.60   12.00
  -3  -6   1   -3.30   14.80
  -3  -6   1    3.20   12.30
  -3  -6   1   13.40    9.90
  -3  -6   1    3.00    6.10
  -3  -6   1    3.00    8.10
  -3  -6   1   -5.30    8.10
   2   6  -1  161.48   23.00
   2   6  -1   63.69   13.50
   2   6  -1   91.59   13.30
   2   6  -1  100.99   13.90
  -2  -6   1  120.59   15.60
  -2  -6   1  113.39   17.40
  -2  -6   1  118.69   19.10
  -2  -6   1   91.39   15.70
  -2  -6   1  101.19   14.00
  -2  -6   1  121.19   14.00
   1   6  -1  138.29   23.60
   1   6  -1   47.00   10.20
   1   6  -1   49.99   13.40
   1   6  -1   57.89   11.30
  -1  -6   1   62.09   10.90
  -1  -6   1   65.89   12.00
  -1  -6   1   62.39   14.00
  -1  -6   1   77.09   20.50
  -1  -6   1   79.89   19.00
  -1  -6   1   50.59    9.90
   0   6  -1   64.09    9.40
   0   6  -1   80.09   15.20
   0   6  -1   61.39   10.60
   0   6  -1   58.29   11.10
   0  -6   1   72.09   14.70
   0  -6   1   52.99    9.00
   0  -6   1   57.99   10.50
   0  -6   1   57.19   11.20
  -1   6  -1  176.18   17.70
  -1   6  -1  190.78   13.90
  -1   6  -1  182.08   12.70
  -1   6  -1  176.28   18.90
  -1   6  -1  185.98   17.00
   1  -6   1  194.28   14.00
   1  -6   1  173.88   16.40
   1  -6   1  191.68   20.10
   1  -6   1  199.28   19.50
  -2   6  -1  201.78   11.50
  -2   6  -1  187.68   17.80
  -2   6  -1  201.88   16.80
  -2   6  -1  190.28   12.70
  -2   6  -1  184.78   16.70
   2  -6   1  198.08   17.40
   2  -6   1  222.58   17.40
   2  -6   1  172.68   17.40
   2  -6   1  208.08   11.80
  -3   6  -1   62.69   10.00
  -3   6  -1   79.29   10.80
  -3   6  -1   61.09    9.50
  -3   6  -1   54.99   10.10
  -3   6  -1   88.99   10.60
   3  -6   1   70.59   11.70
   3  -6   1   63.39   10.10
   3  -6   1   61.89    6.10
   3  -6   1   80.99   12.60
  -4   6  -1  451.05   18.80
  -4   6  -1  427.26   16.80
  -4   6  -1  419.26   20.60
  -4   6  -1  466.15   23.60
  -4   6  -1  404.46   19.50
   4  -6   1  431.56   12.00
   4  -6   1  419.56   20.90
   4  -6   1  445.46   20.90
   4  -6   1  417.66   11.80
   4  -6   1  459.05   23.20
  -5   6  -1   33.50    9.00
  -5   6  -1   39.00    6.60
  -5   6  -1   31.10    7.10
   5  -6   1   21.70    7.20
   5  -6   1   26.40    4.10
   5  -6   1   15.20    6.80
   5  -6   1   18.40    9.70
  -6   6  -1   60.39    8.70
  -6   6  -1   57.59    5.90
   6  -6   1   56.19    9.10
   6  -6   1   60.29    6.80
   6  -6   1   52.49    5.70
   6  -6   1   50.39   10.30
   6  -6   1   64.79    9.20
  -7   6  -1  214.58   14.80
  -7   6  -1  192.18    9.60
  -7   6  -1  202.98   12.80
  -7   6  -1  230.88   13.50
   7  -6   1  204.18   19.30
   7  -6   1  204.18   13.80
   7  -6   1  204.18   13.90
   7  -6   1  217.98   14.80
   7  -6   1  175.58    9.30
  -8   6  -1   12.40    8.60
  -8   6  -1    5.50    5.90
  -8   6  -1    7.30    5.70
  -8   6  -1   13.10    6.50
   8  -6   1   15.90    6.80
   8  -6   1   12.80    5.30
   8  -6   1   11.40    5.00
   8  -6   1    5.60    5.60
   8  -6   1   13.10    6.60
  -9   6  -1  124.59   12.00
  -9   6  -1  139.69   16.10
  -9   6  -1  134.29   14.10
  -9   6  -1  129.99   12.70
   9  -6   1  147.49   16.90
   9  -6   1  142.79    9.80
   9  -6   1  123.29   13.00
   9  -6   1  133.29   13.80
 -10   6  -1  410.86   20.40
 -10   6  -1  379.16   20.50
 -10   6  -1  431.56   26.90
 -10   6  -1  437.66   23.10
  10  -6   1  426.06   23.00
  10  -6   1  365.66   21.30
  10  -6   1  415.66   14.40
  10  -6   1  436.96   27.00
 -11   6  -1  103.39   17.10
 -11   6  -1   78.49   14.80
 -11   6  -1   87.69   12.30
 -11   6  -1   92.99   13.50
  11  -6   1   82.39   13.60
  11  -6   1   95.39   14.30
  11  -6   1  122.39   16.90
 -12   6  -1    3.80    6.90
 -12   6  -1  -10.90   11.10
 -12   6  -1    1.00    9.10
 -12   6  -1    5.00    8.50
  12  -6   1    6.70    8.00
  12  -6   1    5.60    9.70
  12  -6   1  -13.20    6.50
  12  -6   1   -1.50    8.80
 -13   6  -1    0.40    9.90
 -13   6  -1    4.70    9.00
 -13   6  -1   -4.00    3.90
 -13   6  -1   -2.20   11.70
  13  -6   1   15.30   10.20
  13  -6   1   -6.30    6.20
  13  -6   1    6.60   10.10
  13  -6   1    8.20    9.00
 -14   6  -1   15.10    9.70
 -14   6  -1   -2.50    3.70
 -14   6  -1   -1.90   10.00
 -14   6  -1    8.10   19.00
  14  -6   1  -12.50    6.20
  14  -6   1    4.30    8.90
  14  -6   1    4.30    9.90
  14  -6   1    1.80    9.50
 -15   6  -1   96.59   17.10
 -15   6  -1   51.59   18.00
  15  -6   1   74.19   18.50
  15  -6   1   52.19   13.80
  15  -6   1   44.40   10.00
 -16   6  -1  100.79   24.20
 -16   6  -1   35.70   18.50
 -16   6  -1   84.29   21.80
  16  -6   1   66.69   18.80
  16  -6   1   50.39   10.80
  16  -6   1   56.89   16.20
 -17   6  -1   11.70   17.70
 -17   6  -1   20.80   14.70
  17  -6   1   11.00   13.90
  17  -6   1   16.20   15.20
  17  -6   1  -11.40    6.60
 -18   6  -1  -11.00   15.80
  18  -6   1  -19.70   12.70
  18  -6   1    0.50    5.40
  18  -6   1    6.80   13.00
  18  -6   1   -5.60    4.90
 -19   6  -1   -5.60   15.40
  19  -6   1    1.90   13.10
  19  -6   1   -7.20   17.30
 -20   6  -1   36.70   18.80
 -21   6  -1   -7.90   19.70
 -22   6  -1   -5.10   14.60
 -23   6  -1   64.59   24.60
 -18  -5   1    7.00   18.60
 -17  -5   1   15.00   20.00
 -16  -5   1    7.60   18.70
 -15  -5   1    7.70   20.50
 -15  -5   1  -21.50   23.00
 -14  -5   1  -24.60   12.10
 -14  -5   1   17.30   18.50
 -14  -5   1  -18.00   15.20
  13   5  -1   28.50   14.70
  13   5  -1   87.29   33.00
  13   5  -1   34.10   19.90
 -13  -5   1   14.50   17.50
 -13  -5   1   -6.50   12.10
 -13  -5   1   -5.70    9.60
  12   5  -1   44.30   24.70
  12   5  -1   39.20   29.60
  12   5  -1   24.70   23.90
 -12  -5   1   80.39   21.10
 -12  -5   1   -8.80   16.00
  11   5  -1  -32.10   19.50
  11   5  -1   -9.20   12.70
  11   5  -1   -2.80   16.90
 -11  -5   1   -4.30   14.40
 -11  -5   1   -7.70   13.70
 -11  -5   1    3.00    5.00
  10   5  -1   10.30   13.00
  10   5  -1   -4.30   15.00
  10   5  -1   -7.40   16.90
  10   5  -1    4.90   13.20
 -10  -5   1   12.10   18.00
 -10  -5   1   10.00   12.50
 -10  -5   1    8.00    8.50
 -10  -5   1   15.50   13.80
   9   5  -1   43.80   15.30
   9   5  -1   58.39   18.20
   9   5  -1   10.40   17.00
   9   5  -1   34.80   15.90
  -9  -5   1   33.60   15.90
  -9  -5   1   19.30   15.00
  -9  -5   1    5.40    4.90
  -9  -5   1   20.20    9.70
   8   5  -1   34.80   28.00
   8   5  -1  101.09   31.10
   8   5  -1   58.49   15.20
   8   5  -1   46.90   23.50
  -8  -5   1   64.99   10.20
  -8  -5   1   59.99   16.60
  -8  -5   1   45.50   13.10
  -8  -5   1   60.29   17.90
   7   5  -1   65.09   16.90
   7   5  -1   86.19   27.30
   7   5  -1   83.29   17.00
   7   5  -1   88.59   22.00
  -7  -5   1   86.89   11.60
  -7  -5   1   46.20   15.20
  -7  -5   1  112.19   25.80
  -7  -5   1   63.79   14.60
   6   5  -1  208.38   30.10
   6   5  -1  201.78   23.10
   6   5  -1  200.88   26.80
   6   5  -1  234.08   27.40
  -6  -5   1  234.38   28.10
  -6  -5   1  141.69   20.30
  -6  -5   1  206.28   19.60
  -6  -5   1  191.28   21.90
  -6  -5   1  239.18   32.70
   5   5  -1  236.28   27.70
   5   5  -1  222.98   24.70
   5   5  -1  225.58   24.80
  -5  -5   1  213.88   22.10
  -5  -5   1  237.88   20.40
  -5  -5   1  225.88   23.90
  -5  -5   1  222.28   25.90
   4   5  -1   77.09   15.80
   4   5  -1   76.89   17.30
   4   5  -1   41.60   11.10
   4   5  -1   71.29   13.50
  -4  -5   1   76.59   14.50
  -4  -5   1   94.59   20.10
  -4  -5   1   55.19   12.20
  -4  -5   1  148.59   33.60
  -4  -5   1   69.89   13.20
  -4  -5   1   77.59   10.30
   3   5  -1  148.59   21.10
   3   5  -1  108.09   14.40
   3   5  -1   83.69   14.30
   3   5  -1  119.79   14.80
  -3  -5   1  113.59   17.30
  -3  -5   1  145.19   13.70
  -3  -5   1  134.09   17.10
  -3  -5   1   95.89   13.90
  -3  -5   1  155.08   17.60
  -3  -5   1  126.29   18.60
   2   5  -1 3413.46  100.39
   2   5  -1 3632.54   96.29
   2   5  -1 3456.35   96.19
   2   5  -1 3618.74  103.89
  -2  -5   1 3624.44   96.29
  -2  -5   1 3570.54   98.29
  -2  -5   1 3416.46   95.59
  -2  -5   1 3695.53   91.99
   1   5  -1  248.98   18.60
   1   5  -1  263.07   18.60
   1   5  -1  240.38   20.90
   1   5  -1  303.57   26.80
  -1  -5   1  238.28   18.20
  -1  -5   1  238.88   20.60
  -1  -5   1  250.67   18.90
  -1  -5   1  216.08   21.50
  -1  -5   1  259.47   17.30
   0   5  -1  137.29   16.20
   0   5  -1  116.69   14.10
   0   5  -1  119.79   12.90
   0   5  -1  241.08   33.00
   0  -5   1  130.89   14.20
   0  -5   1  144.49   16.50
   0  -5   1  120.69   13.00
   0  -5   1  115.39   16.20
   0  -5   1  128.69   13.10
  -1   5  -1  252.27   17.80
  -1   5  -1  269.17   13.30
  -1   5  -1  244.08   13.30
  -1   5  -1  253.67   19.20
  -1   5  -1  290.77   17.60
   1  -5   1  262.77   19.30
   1  -5   1  239.08   17.00
   1  -5   1  243.48   16.30
   1  -5   1  261.37   18.40
  -2   5  -1    1.10    6.10
  -2   5  -1   11.70    7.00
  -2   5  -1    4.00    3.20
  -2   5  -1   15.40    6.70
  -2   5  -1   11.50    8.50
   2  -5   1    2.60    3.20
   2  -5   1    5.70    6.30
   2  -5   1   10.40    6.40
   2  -5   1    5.70    7.70
  -3   5  -1    8.80    5.50
  -3   5  -1    5.80    5.80
  -3   5  -1   13.70    7.10
  -3   5  -1   10.10    7.40
  -3   5  -1    6.90    5.80
   3  -5   1    4.40    2.00
   3  -5   1    3.30    5.70
   3  -5   1    4.00    7.00
   3  -5   1   -1.50    5.60
  -4   5  -1   11.90    6.80
  -4   5  -1    7.80    5.90
  -4   5  -1    5.20    6.20
  -4   5  -1   25.30    5.10
   4  -5   1   12.20    6.40
   4  -5   1   19.70    7.10
   4  -5   1   16.40    6.30
   4  -5   1   11.60    2.90
  -5   5  -1   62.29    9.70
  -5   5  -1   46.20    5.00
  -5   5  -1   58.59    8.30
   5  -5   1   50.09    9.50
   5  -5   1   54.19    8.20
   5  -5   1   57.49    6.40
   5  -5   1   62.39    8.50
  -6   5  -1  164.78    8.30
  -6   5  -1  181.08   12.20
  -6   5  -1  189.38   12.50
  -6   5  -1  189.68   13.20
   6  -5   1  184.88   17.50
   6  -5   1  159.88   12.50
   6  -5   1  177.88   12.40
   6  -5   1  173.28    8.30
   6  -5   1  155.88   12.80
  -7   5  -1   81.39   10.10
  -7   5  -1   63.79    9.50
  -7   5  -1   79.59   10.00
   7  -5   1   71.49    9.80
   7  -5   1   55.49    9.20
   7  -5   1   84.09   10.80
   7  -5   1   76.19    8.10
   7  -5   1   64.19    6.30
  -8   5  -1   28.30    7.70
  -8   5  -1   12.20    8.80
  -8   5  -1   15.40    6.90
   8  -5   1   17.50    7.60
   8  -5   1   18.10    4.50
   8  -5   1   18.40    7.50
   8  -5   1   16.70    7.50
  -9   5  -1  193.48   18.80
  -9   5  -1  234.48   16.50
  -9   5  -1  224.38   16.40
   9  -5   1  208.68   19.50
   9  -5   1  215.08   17.30
   9  -5   1  212.38    9.20
   9  -5   1  221.98   16.70
 -10   5  -1   -0.40    6.20
 -10   5  -1    5.20    9.60
 -10   5  -1    4.40    8.50
  10  -5   1    2.20    7.30
  10  -5   1    2.50    7.70
  10  -5   1   10.00    8.60
 -11   5  -1   18.60   11.70
 -11   5  -1   14.80   11.00
 -11   5  -1   14.10    9.90
  11  -5   1   23.60   11.60
  11  -5   1   17.30    9.50
  11  -5   1   17.70    9.10
  11  -5   1   12.70    8.00
 -12   5  -1   18.10   10.60
 -12   5  -1   -2.70    3.10
 -12   5  -1    6.00   12.60
 -12   5  -1   10.50    9.70
  12  -5   1    2.80    6.80
  12  -5   1   14.90    9.70
  12  -5   1    5.10   10.30
  12  -5   1    3.00    9.60
 -13   5  -1  115.69   19.20
 -13   5  -1   82.19   18.00
 -13   5  -1   64.59   16.70
  13  -5   1   49.00   14.70
  13  -5   1  100.39   18.00
  13  -5   1   68.79   11.20
  13  -5   1   65.59   14.90
 -14   5  -1  123.69   19.50
 -14   5  -1   99.39   19.90
  14  -5   1   92.89   23.40
  14  -5   1   81.59   11.60
 -15   5  -1  110.59   20.60
 -15   5  -1   68.39   18.80
  15  -5   1   75.59   18.20
  15  -5   1   72.69   11.30
  15  -5   1  110.79   19.60
 -16   5  -1   53.79   18.10
 -16   5  -1   31.70   17.60
 -16   5  -1   56.89   17.90
  16  -5   1   61.59   16.10
  16  -5   1   49.60    9.10
  16  -5   1   57.29   17.60
 -17   5  -1   92.19   26.10
 -17   5  -1   64.29   19.30
  17  -5   1   64.09   20.70
  17  -5   1   51.69   17.10
  17  -5   1   82.09   20.00
  17  -5   1   58.99    7.90
 -18   5  -1   -6.50   15.60
  18  -5   1   -0.90   13.00
  18  -5   1  -16.00   13.20
  18  -5   1   -0.70   15.90
 -19   5  -1   -9.40   15.90
 -20   5  -1   -1.40   16.20
 -21   5  -1   -4.80   15.90
 -22   5  -1    3.00   15.20
 -23   5  -1    1.40   18.30
 -19  -4   1    5.60   16.70
 -18  -4   1   17.30   18.90
 -17  -4   1   -5.20   24.00
 -16  -4   1    2.90   18.50
 -15  -4   1  -10.40   17.80
 -15  -4   1   44.40   20.90
  14   4  -1   51.59   31.70
 -14  -4   1   77.79   23.10
  13   4  -1  109.99   30.10
  13   4  -1   88.69   24.90
  13   4  -1   94.79   24.50
 -13  -4   1  141.69   25.40
  12   4  -1   77.39   21.70
  12   4  -1   63.99   24.80
  12   4  -1   54.09   18.90
 -12  -4   1   85.19   20.40
  11   4  -1  -19.40   11.50
  11   4  -1    5.30   12.30
  11   4  -1   21.70   20.20
  11   4  -1   12.50   15.20
 -11  -4   1   10.40   14.50
 -11  -4   1    8.10   14.10
 -11  -4   1   -2.40   11.80
 -11  -4   1   -3.70    5.10
 -11  -4   1   14.30   17.50
  10   4  -1    4.40   14.30
  10   4  -1   15.90   14.10
  10   4  -1    1.40   13.20
  10   4  -1    5.10   15.10
 -10  -4   1    7.60    4.10
 -10  -4   1   -7.30    5.10
 -10  -4   1   19.20   12.70
   9   4  -1   69.79   25.60
   9   4  -1   33.30   13.80
   9   4  -1   68.19   23.30
   9   4  -1   35.80   14.80
  -9  -4   1   52.69    8.50
  -9  -4   1   33.00    9.90
  -9  -4   1   50.89   18.80
   8   4  -1  131.09   19.70
   8   4  -1  136.69   22.30
   8   4  -1  134.09   26.70
   8   4  -1  132.89   26.50
  -8  -4   1  104.69   20.70
  -8  -4   1   98.59   19.40
  -8  -4   1  140.89   13.10
  -8  -4   1   82.09   15.00
   7   4  -1   24.10   14.50
   7   4  -1   14.80   11.30
   7   4  -1   12.20   12.00
   7   4  -1    5.40   13.60
  -7  -4   1   14.70   11.50
  -7  -4   1   19.50   10.40
  -7  -4   1    9.10    9.50
  -7  -4   1   15.60    6.50
  -7  -4   1   14.10   13.00
   6   4  -1  223.28   25.80
   6   4  -1  213.08   35.40
   6   4  -1  216.68   26.10
   6   4  -1  232.98   25.80
  -6  -4   1  240.68   31.00
  -6  -4   1  231.48   26.10
  -6  -4   1  225.58   15.50
  -6  -4   1  222.48   22.10
   5   4  -1   68.69   14.70
   5   4  -1   33.90   13.80
   5   4  -1   81.49   22.80
   5   4  -1   27.20    9.90
  -5  -4   1   39.80   11.80
  -5  -4   1   34.20   12.50
  -5  -4   1   35.90   11.60
  -5  -4   1   28.90    6.70
  -5  -4   1   54.39   12.70
   4   4  -1   14.10   14.20
   4   4  -1    6.30    8.30
   4   4  -1    0.30    8.40
   4   4  -1   -5.20    6.90
  -4  -4   1    1.30    8.40
  -4  -4   1    6.60    9.00
  -4  -4   1   -6.20    8.90
  -4  -4   1   -1.90    8.10
  -4  -4   1    0.70    5.00
   3   4  -1   64.49   11.10
   3   4  -1   58.39   11.30
   3   4  -1  146.69   23.50
   3   4  -1  108.99   17.00
  -3  -4   1   60.39    8.30
  -3  -4   1   64.39   11.70
  -3  -4   1   58.89   12.90
  -3  -4   1   72.99   13.00
  -3  -4   1   51.19   18.60
  -3  -4   1   70.59   11.30
   2   4  -1  264.67   19.10
   2   4  -1  372.16   27.80
   2   4  -1  249.48   19.00
  -2  -4   1  301.27   16.40
  -2  -4   1  302.37   26.00
  -2  -4   1  263.17   22.70
  -2  -4   1  242.88   18.80
  -2  -4   1  250.77   19.10
  -2  -4   1  333.27   27.00
   1   4  -1   78.19   10.90
   1   4  -1  116.89   13.60
   1   4  -1  105.09   11.40
   1   4  -1   79.89   12.50
  -1  -4   1   88.29   10.60
  -1  -4   1   94.59   13.20
  -1  -4   1   87.99   10.80
  -1  -4   1  140.49   21.00
  -1  -4   1  108.79   11.70
  -1  -4   1  195.18   28.60
   0   4  -1 3609.54   95.89
   0   4  -1 3634.04   89.29
   0   4  -1 3544.65   94.19
   0   4  -1 3827.62   92.59
   0  -4   1 3684.83   91.99
   0  -4   1 3864.21   91.49
   0  -4   1 3663.13   96.09
   0  -4   1 3639.54   89.39
  -1   4  -1 2848.11   68.69
  -1   4  -1 3071.89   74.79
  -1   4  -1 2839.42   74.99
  -1   4  -1 2923.61   69.39
  -1   4  -1 2901.51   76.19
   1  -4   1 2809.32   75.99
   1  -4   1 2842.02   68.89
   1  -4   1 3093.79   74.89
   1  -4   1 2834.02   75.19
  -2   4  -1  526.75   21.50
  -2   4  -1  521.55   20.90
  -2   4  -1  529.95   17.70
  -2   4  -1  515.75   21.60
   2  -4   1  498.45   20.80
   2  -4   1  511.85   21.70
   2  -4   1  497.25   13.90
  -3   4  -1  358.56   14.50
  -3   4  -1  345.77   11.30
  -3   4  -1  343.97   15.50
  -3   4  -1  369.26   18.30
   3  -4   1  357.96   16.00
   3  -4   1  347.87   16.30
   3  -4   1  348.47   18.10
   3  -4   1  338.97   10.00
  -4   4  -1  749.82   21.80
  -4   4  -1  718.33   23.00
  -4   4  -1  732.23   18.90
  -4   4  -1  745.93   23.60
   4  -4   1  733.33   23.90
   4  -4   1  701.63   19.00
   4  -4   1  707.23   21.60
   4  -4   1  737.33   23.90
   4  -4   1  760.02   27.90
  -5   4  -1   38.90    5.40
  -5   4  -1   18.30    5.90
  -5   4  -1   28.80    7.00
  -5   4  -1   35.40    8.10
   5  -4   1   13.70    5.50
   5  -4   1   18.00    6.40
   5  -4   1   26.50    6.40
  -6   4  -1 1332.57   41.60
  -6   4  -1 1326.17   39.20
  -6   4  -1 1402.76   39.30
   6  -4   1 1415.96   42.30
   6  -4   1 1356.96   34.90
   6  -4   1 1268.47   34.30
   6  -4   1 1366.36   40.20
   6  -4   1 1338.37   39.50
  -7   4  -1   20.70    7.40
  -7   4  -1   27.90    8.40
  -7   4  -1   46.50   10.20
   7  -4   1   31.10    4.40
   7  -4   1   28.70    8.10
   7  -4   1   26.90    7.70
  -8   4  -1    9.20    7.40
  -8   4  -1   23.90    8.20
  -8   4  -1   28.30    9.60
   8  -4   1   19.70    7.90
   8  -4   1   28.10    8.30
   8  -4   1   36.00   10.10
   8  -4   1   18.10    3.40
  -9   4  -1  115.49   15.50
  -9   4  -1  129.39   16.20
  -9   4  -1   96.59   12.30
  -9   4  -1  112.79   12.90
   9  -4   1   84.49   10.50
   9  -4   1   79.59   13.00
   9  -4   1  112.19   15.50
   9  -4   1   94.99   15.00
 -10   4  -1    1.90    6.50
 -10   4  -1   10.30    9.70
 -10   4  -1  -13.90    8.50
 -10   4  -1    1.30    7.80
  10  -4   1    9.70    9.50
  10  -4   1    1.90    5.60
  10  -4   1    3.40    8.10
  10  -4   1    8.30    8.40
 -11   4  -1   23.40   14.60
 -11   4  -1   44.80   13.30
 -11   4  -1   34.90   10.80
 -11   4  -1   30.50   21.50
  11  -4   1   33.70   12.90
  11  -4   1   56.19   15.30
  11  -4   1   25.10   11.20
  11  -4   1   25.90    8.30
 -12   4  -1  368.26   24.90
 -12   4  -1  370.76   27.90
 -12   4  -1  394.86   24.80
 -12   4  -1  383.36   33.40
  12  -4   1  368.36   28.10
  12  -4   1  347.27   28.40
  12  -4   1  423.26   34.80
  12  -4   1  372.46   21.30
 -13   4  -1  163.98   19.00
 -13   4  -1  140.09   23.10
 -13   4  -1  168.78   23.20
  13  -4   1  142.99   15.10
  13  -4   1  162.38   23.30
  13  -4   1  166.48   22.50
  13  -4   1  187.68   26.10
 -14   4  -1   45.50   16.20
  14  -4   1   44.00   15.20
  14  -4   1   38.00    8.80
  14  -4   1   40.30   13.90
  14  -4   1   41.70   14.80
 -15   4  -1   -8.70   14.60
 -15   4  -1   13.00   14.80
 -15   4  -1   21.40   15.00
  15  -4   1   27.10   15.40
  15  -4   1   14.00    6.40
  15  -4   1   14.10   12.30
 -16   4  -1   45.80   18.80
 -16   4  -1   43.00   17.60
  16  -4   1   38.50   17.20
  16  -4   1   24.70    6.70
  16  -4   1   16.10   14.30
  17  -4   1  156.78   31.90
  17  -4   1  182.88   27.80
  17  -4   1  231.48   30.50
 -18   4  -1  -25.10   13.50
 -18   4  -1   -1.60   13.40
  18  -4   1   28.40   19.30
  18  -4   1    5.60   13.80
 -19   4  -1    3.00   14.30
 -20   4  -1   13.40   18.70
 -21   4  -1    7.00   16.50
 -22   4  -1   18.70   20.80
 -19  -3   1  -21.80   14.80
 -18  -3   1  -11.30   18.00
 -17  -3   1   22.90   19.00
 -16  -3   1   45.10   20.50
 -16  -3   1  -13.60   22.50
  15   3  -1   67.89   47.10
 -15  -3   1   55.19   21.10
 -15  -3   1  -20.90   17.10
  14   3  -1   12.40   22.40
  14   3  -1  -11.50   14.50
  14   3  -1    4.50   14.70
 -14  -3   1   -8.50   13.70
 -14  -3   1   -4.30   10.60
 -14  -3   1   -8.20    5.90
  13   3  -1   14.80   13.00
  13   3  -1    1.10   19.40
  13   3  -1   -2.90   16.70
 -13  -3   1   -3.40    4.10
 -13  -3   1  -18.40   12.50
 -13  -3   1   -9.30    8.80
  12   3  -1  133.79   24.90
  12   3  -1  165.58   29.20
  12   3  -1  147.79   30.70
  12   3  -1   86.39   21.30
 -12  -3   1  136.69   22.90
  11   3  -1  101.39   26.00
  11   3  -1   87.59   26.00
  11   3  -1   89.19   22.10
 -11  -3   1   82.39   20.20
 -11  -3   1  108.59   27.60
 -11  -3   1   72.79   17.80
 -11  -3   1   81.69   28.60
  10   3  -1   -0.30   13.00
  10   3  -1   10.70   15.50
  10   3  -1   14.30   12.20
  10   3  -1    0.00   10.90
 -10  -3   1    8.70   12.50
 -10  -3   1    3.80   12.70
 -10  -3   1    1.70    7.10
   9   3  -1   17.40   16.50
   9   3  -1   34.10   17.60
   9   3  -1   38.90   13.60
   9   3  -1   25.60   13.90
  -9  -3   1   24.40   11.00
  -9  -3   1   61.09   19.10
  -9  -3   1   30.50    6.70
   8   3  -1   -3.80   12.60
   8   3  -1    1.00   11.60
   8   3  -1    2.80   12.20
   8   3  -1   22.40   10.80
  -8  -3   1   14.00    9.20
  -8  -3   1   -3.00   12.30
  -8  -3   1  -16.00   10.60
  -8  -3   1   41.60   13.50
   7   3  -1  255.17   27.10
   7   3  -1  249.88   15.10
   7   3  -1  266.77   28.30
   7   3  -1  302.97   29.40
  -7  -3   1  249.97   25.60
  -7  -3   1  232.68   26.10
  -7  -3   1  232.28   21.20
  -7  -3   1  309.57   27.70
  -7  -3   1  273.07   15.50
   6   3  -1    8.90   11.10
   6   3  -1   12.30    5.30
   6   3  -1   22.90    9.80
   6   3  -1    4.60    9.30
  -6  -3   1    6.30    9.40
  -6  -3   1    4.10    8.40
  -6  -3   1   10.10    8.70
  -6  -3   1   13.50   10.20
  -6  -3   1    9.70    5.10
   5   3  -1  303.57   40.60
   5   3  -1  169.38   19.50
   5   3  -1  157.98   11.80
   5   3  -1  176.38   18.60
  -5  -3   1  114.39   18.90
  -5  -3   1  182.48   17.70
  -5  -3   1  126.79   16.30
  -5  -3   1  163.68   21.00
  -5  -3   1  154.28   11.80
   4   3  -1   62.19   11.30
   4   3  -1   60.09   12.00
   4   3  -1   46.30    7.00
   4   3  -1   80.79   16.30
  -4  -3   1   55.59   11.10
  -4  -3   1   51.99   11.50
  -4  -3   1   64.09    7.60
  -4  -3   1   51.29   12.00
  -4  -3   1   52.99   11.00
   3   3  -1 1061.29   38.00
   3   3  -1 1066.29   44.00
   3   3  -1 1133.59   40.70
  -3  -3   1 1055.49   38.50
  -3  -3   1 1068.19   32.40
  -3  -3   1 1108.19   40.50
  -3  -3   1 1110.09   38.90
   2   3  -1   79.19   10.60
   2   3  -1  139.59   20.00
   2   3  -1   74.39    9.70
   2   3  -1  109.09   14.70
  -2  -3   1   92.19   12.50
  -2  -3   1  176.18   28.00
  -2  -3   1   80.19   10.10
  -2  -3   1   89.69   11.10
  -2  -3   1   90.99    9.70
  -2  -3   1  112.89   14.80
   1   3  -1    6.90    6.00
   1   3  -1    0.90    6.70
   1   3  -1    2.70    6.30
   1   3  -1   15.40   10.30
  -1  -3   1    4.30    6.90
  -1  -3   1   -6.40    8.50
  -1  -3   1    5.10    5.90
  -1  -3   1    0.90    7.60
  -1  -3   1   -2.00    4.40
  -1  -3   1   -1.90    5.40
   0   3  -1  965.00   30.10
   0   3  -1  925.01   31.70
   0   3  -1  935.11   28.00
   0   3  -1  945.81   32.40
   0  -3   1  978.80   30.20
   0  -3   1  947.51   28.00
  -1   3  -1 8373.96  187.18
  -1   3  -1 8264.47  181.78
  -1   3  -1 8255.37  188.28
  -1   3  -1 8261.17  187.68
   1  -3   1 8078.09  188.18
   1  -3   1 8457.15  187.08
   1  -3   1 8120.59  181.78
   1  -3   1 8314.07  187.68
  -2   3  -1  356.36   15.20
  -2   3  -1  367.86   17.30
  -2   3  -1  379.06   13.90
  -2   3  -1  396.86   11.60
   2  -3   1  380.26   16.10
   2  -3   1  415.26   17.70
   2  -3   1  404.66   16.10
  -3   3  -1   98.19    4.50
  -3   3  -1   92.29    7.40
  -3   3  -1   94.29    8.30
  -3   3  -1   90.29    8.90
   3  -3   1   89.79    7.40
   3  -3   1   99.69    9.40
   3  -3   1   98.09    9.00
   3  -3   1   95.69   11.30
   3  -3   1   91.19    4.80
  -4   3  -1  153.18    9.80
  -4   3  -1  135.79   11.40
  -4   3  -1  192.48   11.60
   4  -3   1  148.99   11.10
   4  -3   1  156.38   11.40
   4  -3   1  166.88   11.60
   4  -3   1  138.79    6.60
  -5   3  -1  245.38   13.00
  -5   3  -1  250.07   16.00
  -5   3  -1  252.57   14.80
   5  -3   1  253.27    9.40
   5  -3   1  245.78   10.10
   5  -3   1  242.58   14.70
   5  -3   1  256.07   14.70
   5  -3   1  237.38   15.50
  -6   3  -1  638.44   25.30
  -6   3  -1  616.64   27.20
  -6   3  -1  610.84   22.40
   6  -3   1  647.64   21.50
   6  -3   1  611.84   25.60
   6  -3   1  616.54   17.10
   6  -3   1  637.64   25.20
   6  -3   1  613.14   27.10
  -7   3  -1    6.40    6.80
  -7   3  -1   -2.40    6.20
  -7   3  -1   10.20    7.10
  -7   3  -1   -1.90    7.10
   7  -3   1    7.00    5.40
   7  -3   1    2.00    7.20
   7  -3   1    4.50    6.90
   7  -3   1   -0.90    2.50
   7  -3   1   -1.40    7.80
  -8   3  -1  145.79   18.00
  -8   3  -1  132.79   12.80
  -8   3  -1  116.09   15.00
  -8   3  -1  134.99   15.00
   8  -3   1  126.49   12.20
   8  -3   1  139.29   17.00
   8  -3   1  134.69   15.40
   8  -3   1  133.79   15.90
  -9   3  -1    6.00    8.30
  -9   3  -1    1.60    7.90
  -9   3  -1    2.00    8.30
  -9   3  -1    7.40    7.80
   9  -3   1    5.70    5.30
   9  -3   1    1.90    7.40
   9  -3   1   -4.60    8.20
   9  -3   1    3.40    9.20
 -10   3  -1  162.58   16.10
 -10   3  -1  169.58   21.70
 -10   3  -1  144.39   19.30
 -10   3  -1  146.89   18.30
  10  -3   1  181.58   23.50
  10  -3   1  136.69   19.50
  10  -3   1  149.29   14.00
  10  -3   1  168.48   18.90
 -11   3  -1   15.10   11.60
 -11   3  -1   14.60   11.50
 -11   3  -1   23.70   10.80
  11  -3   1   18.10   10.80
  11  -3   1   12.10   10.70
  11  -3   1   19.20    7.20
  11  -3   1   18.90   11.60
 -12   3  -1  264.17   29.60
 -12   3  -1  244.28   26.00
 -12   3  -1  261.77   23.50
 -12   3  -1  234.08   20.80
  12  -3   1  224.58   25.50
  12  -3   1  259.37   17.10
  12  -3   1  246.68   30.20
  12  -3   1  247.88   26.30
 -13   3  -1  188.88   28.00
 -13   3  -1  148.29   22.20
  13  -3   1  133.09   25.90
  13  -3   1  162.18   14.30
  13  -3   1  180.38   24.40
  13  -3   1  165.78   26.60
 -14   3  -1   11.10   13.50
 -14   3  -1   -6.00   12.50
 -14   3  -1   -9.30   16.00
 -14   3  -1    0.00    7.80
  14  -3   1    9.10   13.40
  14  -3   1    3.70   11.10
  14  -3   1    5.90    5.60
 -15   3  -1    0.60    5.90
 -15   3  -1   13.30   14.20
 -15   3  -1   -6.20   13.90
 -15   3  -1  -22.20   12.20
  15  -3   1  -15.50   10.50
  15  -3   1   -1.80   11.50
  15  -3   1   -0.40    5.20
 -16   3  -1  132.39   24.70
  16  -3   1   81.09   22.40
  16  -3   1   89.89   21.40
  16  -3   1   74.29   19.70
 -17   3  -1   87.39   21.60
  17  -3   1   29.60   18.20
  17  -3   1   41.00   21.30
  17  -3   1   25.50   16.60
 -18   3  -1    2.50   14.30
 -19   3  -1    7.00   15.30
 -21   3  -1   -5.10   16.80
 -22   3  -1   22.40   19.40
 -20  -2   1  -27.30   14.40
 -19  -2   1   -5.90   17.00
 -18  -2   1  -14.10   18.30
 -17  -2   1  -10.00   15.70
 -16  -2   1    6.40   17.90
 -16  -2   1  -38.00   18.20
  15   2  -1   11.10   17.10
  15   2  -1   28.30   22.50
  15   2  -1   23.70   15.70
 -15  -2   1  -13.60   11.10
 -15  -2   1  -15.10    9.40
 -15  -2   1   -5.60   16.30
  14   2  -1   90.79   29.10
  14   2  -1   68.89   27.20
 -14  -2   1  105.89   22.30
  13   2  -1   12.90   14.70
  13   2  -1    2.70   17.70
  13   2  -1   13.90   15.10
 -13  -2   1    3.40    9.90
 -13  -2   1    9.70   14.90
  12   2  -1   -5.10   14.10
  12   2  -1    3.90   16.30
 -12  -2   1    5.60   10.00
 -12  -2   1   13.20   12.30
 -12  -2   1    0.70   13.40
 -12  -2   1   -5.90   13.50
 -12  -2   1    8.90    6.70
  11   2  -1   -0.80   11.40
  11   2  -1   15.00   16.00
  11   2  -1   -1.50   13.10
  11   2  -1    7.30   14.10
 -11  -2   1   12.10   13.30
 -11  -2   1    9.50   13.10
 -11  -2   1    2.60   13.70
 -11  -2   1   -1.50    5.70
  10   2  -1  278.77   28.40
  10   2  -1  351.76   38.30
  10   2  -1  270.57   32.60
  10   2  -1  252.47   30.10
 -10  -2   1  253.67   20.90
 -10  -2   1  261.37   22.00
 -10  -2   1  298.37   32.40
 -10  -2   1  298.07   30.00
   9   2  -1   -1.80    9.60
   9   2  -1    5.10   10.80
   9   2  -1   -0.40   11.30
  -9  -2   1   -3.50    7.60
  -9  -2   1    5.60   11.70
  -9  -2   1   -0.20   10.20
  -9  -2   1    1.50   12.90
  -9  -2   1   13.30   10.90
   8   2  -1  310.27   25.50
   8   2  -1  337.47   30.60
   8   2  -1  309.07   15.20
   8   2  -1  291.07   29.30
  -8  -2   1  275.67   26.60
  -8  -2   1  301.77   28.10
  -8  -2   1  321.17   22.60
  -8  -2   1  284.27   28.40
  -8  -2   1  321.17   15.40
   7   2  -1  107.59   18.10
   7   2  -1  121.89   16.80
   7   2  -1  134.79   10.20
   7   2  -1  107.09   17.00
  -7  -2   1  137.39   10.50
  -7  -2   1  169.88   23.90
  -7  -2   1  108.09   19.90
  -7  -2   1  120.19   15.50
  -7  -2   1  117.49   17.60
   6   2  -1  256.57   13.20
   6   2  -1  225.58   23.20
   6   2  -1  268.37   21.60
   6   2  -1  274.47   24.50
  -6  -2   1  264.97   23.00
  -6  -2   1  263.87   23.80
  -6  -2   1  277.77   13.50
  -6  -2   1  269.37   19.60
  -6  -2   1  251.97   23.80
   5   2  -1    8.30    6.50
   5   2  -1    4.30    8.30
   5   2  -1    3.50    3.80
   5   2  -1    1.70    6.70
  -5  -2   1    3.60    3.80
  -5  -2   1   -3.90    6.90
  -5  -2   1    2.90    8.30
  -5  -2   1    8.70    8.00
  -5  -2   1   -6.80    8.90
   4   2  -1   54.59    9.80
   4   2  -1   41.20    6.80
   4   2  -1   35.70   12.30
  -4  -2   1   43.00   10.40
  -4  -2   1   48.70    6.00
  -4  -2   1   49.60   13.10
  -4  -2   1   44.80    9.70
  -4  -2   1   92.29   17.60
   3   2  -1   22.10    7.10
   3   2  -1   23.10    4.70
   3   2  -1   27.10   10.10
   3   2  -1   22.30    7.80
  -3  -2   1   40.90   10.50
  -3  -2   1   31.00    8.30
  -3  -2   1   18.40    7.30
  -3  -2   1   15.00    7.50
  -3  -2   1   24.00    4.60
   2   2  -1  530.75   21.90
   2   2  -1  527.95   23.30
   2   2  -1  513.55   24.60
  -2  -2   1  518.55   24.60
  -2  -2   1  551.44   22.70
  -2  -2   1  543.25   22.00
  -2  -2   1  532.25   17.70
  -2  -2   1  525.05   23.00
   1   2  -1  604.04   21.80
   1   2  -1  604.94   21.70
   1   2  -1  552.44   23.50
  -1  -2   1  593.54   25.40
  -1  -2   1  593.44   18.90
  -1  -2   1  600.34   21.50
  -1  -2   1  577.04   21.60
   0   2  -1 1695.43   41.70
   0   2  -1 1744.23   43.50
   0  -2   1 1733.23   44.60
   0  -2   1 1722.03   45.00
   0  -2   1 1740.43   43.50
   0  -2   1 1647.74   45.20
   0  -2   1 1704.03   41.70
  -1   2  -1 1182.88   32.30
  -1   2  -1 1290.57   32.70
  -1   2  -1 1200.38   32.00
   1  -2   1 1255.17   32.40
   1  -2   1 1209.48   32.10
   1  -2   1 1179.48   32.40
  -2   2  -1   53.99    5.60
  -2   2  -1   45.80    5.90
  -2   2  -1   50.59    7.10
   2  -2   1   51.09    5.40
   2  -2   1   48.70    2.60
   2  -2   1   58.89    6.50
   2  -2   1   56.99    6.50
  -3   2  -1 2341.87   56.09
  -3   2  -1 2418.76   58.09
   3  -2   1 2319.57   57.59
   3  -2   1 2361.16   57.99
   3  -2   1 2325.47   53.29
   3  -2   1 2322.87   57.89
  -4   2  -1   -6.00    5.90
  -4   2  -1    1.90    4.20
  -4   2  -1    0.90    5.50
  -4   2  -1    6.90    5.60
   4  -2   1    0.80    2.10
   4  -2   1   -0.30    5.40
   4  -2   1   -5.40    5.30
   4  -2   1    0.20    4.80
   4  -2   1   -2.80    4.00
  -5   2  -1   79.89   10.50
  -5   2  -1   67.59    8.20
  -5   2  -1   69.99    5.00
  -5   2  -1   70.79   10.20
  -5   2  -1   64.89   10.10
   5  -2   1   71.89   10.90
   5  -2   1   64.79    4.80
   5  -2   1   93.09   11.80
   5  -2   1   47.90    8.40
  -6   2  -1  278.87   18.50
  -6   2  -1  276.37   10.60
  -6   2  -1  278.97   20.30
  -6   2  -1  294.17   14.80
  -6   2  -1  278.67   18.60
   6  -2   1  309.77   21.30
   6  -2   1  268.87   18.20
   6  -2   1  271.77   14.80
  -7   2  -1  788.32   28.20
  -7   2  -1  811.02   23.50
  -7   2  -1  820.22   34.00
  -7   2  -1  835.32   36.30
  -7   2  -1  784.52   32.80
   7  -2   1  839.92   34.90
   7  -2   1  815.82   33.50
   7  -2   1  779.22   27.40
   7  -2   1  838.32   36.70
  -8   2  -1   33.50    9.80
  -8   2  -1    9.60    8.40
  -8   2  -1   26.60   10.50
  -8   2  -1   19.20    4.80
  -8   2  -1   30.90   10.20
   8  -2   1   22.30    9.90
   8  -2   1   15.60   10.20
   8  -2   1   23.80   11.40
   8  -2   1   31.00    6.50
  -9   2  -1   51.89   12.00
  -9   2  -1   53.29   12.90
  -9   2  -1   45.00   12.50
  -9   2  -1   26.10   11.20
   9  -2   1   15.40   10.20
   9  -2   1   29.80    6.80
   9  -2   1   40.50   11.50
   9  -2   1   31.00   10.80
 -10   2  -1    3.00    4.10
 -10   2  -1   13.30   10.90
 -10   2  -1    6.00    9.60
 -10   2  -1   -5.40   10.20
 -10   2  -1    6.90    9.40
  10  -2   1    0.90    5.40
  10  -2   1    6.50   10.50
  10  -2   1    5.80   11.20
  10  -2   1   -4.60    8.20
 -11   2  -1   25.90   12.80
 -11   2  -1   21.60   13.90
 -11   2  -1   27.60    5.80
 -11   2  -1   13.20   10.50
 -11   2  -1   32.90   13.10
  11  -2   1   22.40   11.30
  11  -2   1   29.80   13.80
  11  -2   1   32.20    7.60
  11  -2   1   -5.60   10.60
 -12   2  -1   16.40   13.80
 -12   2  -1    7.50   12.10
 -12   2  -1   -8.00   10.50
 -12   2  -1   -2.30    3.40
 -12   2  -1   -6.10    8.50
  12  -2   1  -13.30   10.10
  12  -2   1   -0.60    5.40
  12  -2   1    2.50   10.20
  12  -2   1   -4.10   11.00
 -13   2  -1   26.30   13.60
 -13   2  -1   57.19   23.70
  13  -2   1   19.60    6.70
  13  -2   1   29.40   16.20
  13  -2   1   14.30   14.20
 -14   2  -1   22.60   16.40
 -14   2  -1   53.49   17.50
 -14   2  -1   52.99   18.60
  14  -2   1   44.70   19.80
  14  -2   1   33.90    7.30
  14  -2   1   39.20   17.20
 -15   2  -1    6.10   14.50
  15  -2   1   14.00   16.00
  15  -2   1  -13.00   13.30
 -16   2  -1    6.80   16.50
 -16   2  -1    3.00    9.60
  16  -2   1   23.80   19.00
  16  -2   1  -24.60   17.70
 -17   2  -1   71.49   23.00
  17  -2   1   56.49   22.50
  17  -2   1   35.30   25.70
  17  -2   1   37.90   19.50
 -18   2  -1   34.60   20.90
 -19   2  -1   -1.20   13.00
 -20   2  -1   10.00   18.20
 -21   2  -1   28.40   20.80
 -22   2  -1   -8.20   19.60
 -21  -1   1   10.40   17.20
 -20  -1   1    7.00   17.40
 -19  -1   1  -10.90   15.50
 -18  -1   1    7.10   18.20
 -17  -1   1   60.29   22.30
  16   1  -1   32.10   26.80
 -16  -1   1   32.30   18.20
  15   1  -1   11.40   15.90
  15   1  -1  -15.80   19.10
  15   1  -1   -1.60   13.70
 -15  -1   1  -19.40    8.20
 -15  -1   1   -2.20   10.20
 -15  -1   1    5.30   16.20
  14   1  -1    0.20   15.40
  14   1  -1   -3.90   12.20
  14   1  -1   15.70   17.00
 -14  -1   1   -9.40    6.40
 -14  -1   1   -4.00   10.60
 -14  -1   1    1.00   14.70
  13   1  -1   33.10   16.90
  13   1  -1   43.40   17.30
  13   1  -1   61.99   18.60
  13   1  -1   30.40   17.30
 -13  -1   1   12.30   16.30
 -13  -1   1   -4.80   12.30
 -13  -1   1   56.69   17.10
  12   1  -1   42.30   15.60
  12   1  -1   64.89   21.80
  12   1  -1   12.10   14.40
  12   1  -1   38.20   16.60
 -12  -1   1    4.60   22.30
 -12  -1   1   20.90   12.80
 -12  -1   1   36.90   15.10
 -12  -1   1   16.60    8.20
  11   1  -1  127.09   21.10
  11   1  -1  163.98   30.20
  11   1  -1  141.99   25.10
  11   1  -1  141.99   23.70
 -11  -1   1  133.59   16.00
 -11  -1   1  123.69   22.90
 -11  -1   1  144.59   18.00
  10   1  -1  168.78   21.90
  10   1  -1  185.38   15.80
  10   1  -1  184.88   25.30
  10   1  -1  182.48   27.10
 -10  -1   1  138.29   21.10
 -10  -1   1  190.18   18.00
 -10  -1   1  222.98   30.30
 -10  -1   1  176.48   24.00
 -10  -1   1  207.58   18.40
   9   1  -1  152.48   19.60
   9   1  -1  143.29   21.80
   9   1  -1  176.08   11.00
   9   1  -1  135.79   20.60
  -9  -1   1  159.28   22.00
  -9  -1   1  167.18   24.30
  -9  -1   1  144.19   22.00
  -9  -1   1  166.68   16.30
  -9  -1   1  167.78   17.60
   8   1  -1  531.85   34.30
   8   1  -1  587.74   33.00
   8   1  -1  569.44   35.90
   8   1  -1  533.85   20.30
  -8  -1   1  527.05   32.40
  -8  -1   1  547.45   24.40
  -8  -1   1  532.45   27.00
  -8  -1   1  475.25   32.90
  -8  -1   1  563.34   50.09
   7   1  -1  416.56   28.90
   7   1  -1  425.76   30.00
   7   1  -1  448.16   27.40
  -7  -1   1  458.75   28.20
  -7  -1   1  440.66   23.60
  -7  -1   1  433.26   16.30
  -7  -1   1  408.16   29.20
  -7  -1   1  396.06   28.20
   6   1  -1  535.55   30.20
   6   1  -1  503.95   28.30
   6   1  -1  530.45   30.50
   6   1  -1  552.24   18.10
   6   1  -1  511.15   26.80
  -6  -1   1  514.25   28.50
  -6  -1   1  528.25   17.80
  -6  -1   1  529.25   30.10
  -6  -1   1  515.65   24.40
  -6  -1   1  526.55   29.90
   5   1  -1 1034.30   40.00
   5   1  -1 1103.19   42.40
   5   1  -1 1106.59   38.90
   5   1  -1 1105.39   42.50
   5   1  -1 1088.49   36.40
   5   1  -1 1070.99   29.10
  -5  -1   1 1045.70   41.20
  -5  -1   1 1078.29   41.80
  -5  -1   1 1070.29   29.10
  -5  -1   1 1059.69   40.20
  -5  -1   1 1081.49   36.30
   4   1  -1  424.16   22.50
   4   1  -1  427.56   21.60
   4   1  -1  442.26   14.40
   4   1  -1  417.26   23.50
   4   1  -1  441.66   23.70
   4   1  -1  401.86   19.40
  -4  -1   1  426.86   20.00
  -4  -1   1  440.76   24.40
  -4  -1   1  449.95   23.90
  -4  -1   1  423.96   22.50
  -4  -1   1  436.06   14.30
   3   1  -1   57.89    9.70
   3   1  -1   87.09   10.70
   3   1  -1   62.29    5.90
   3   1  -1   65.09    8.60
  -3  -1   1   55.19    9.10
  -3  -1   1   60.79    5.80
  -3  -1   1   61.29   10.60
  -3  -1   1   74.39    9.60
  -3  -1   1   40.60    8.50
   2   1  -1 1389.66   33.70
   2   1  -1 1410.96   40.50
   2   1  -1 1429.86   41.30
   2   1  -1 1409.36   38.60
  -2  -1   1 1409.66   33.80
  -2  -1   1 1358.66   40.20
  -2  -1   1 1416.76   38.30
  -2  -1   1 1404.96   41.30
  -2  -1   1 1417.96   38.80
  -1   1  -1 1353.96   33.20
  -2   1  -1   44.00    5.60
  -2   1  -1   71.19    7.60
  -2   1  -1   59.39    7.30
  -2   1  -1   56.39    5.70
   2  -1   1   49.00    5.50
   2  -1   1   59.69    8.00
   2  -1   1   61.39    7.90
  -3   1  -1  315.17   16.30
  -3   1  -1  276.37   12.30
  -3   1  -1  338.07   16.30
  -3   1  -1  356.36   17.80
   3  -1   1  324.47   16.50
   3  -1   1  359.06   17.30
   3  -1   1  255.77   12.70
   3  -1   1  344.37   16.20
  -4   1  -1  217.48    9.00
  -4   1  -1  209.28   11.40
  -4   1  -1  215.78   15.50
  -4   1  -1  227.28   16.40
  -4   1  -1  206.98   15.50
   4  -1   1  220.58   16.20
   4  -1   1  218.68   15.10
   4  -1   1  205.48   11.40
   4  -1   1  224.48   16.10
  -5   1  -1  323.87   20.00
  -5   1  -1  349.57   21.20
  -5   1  -1  314.27   14.90
  -5   1  -1  311.17   19.50
  -5   1  -1  316.97   12.60
   5  -1   1  298.57   19.60
   5  -1   1  304.07   19.00
   5  -1   1  320.47   21.00
   5  -1   1  311.37   14.40
  -6   1  -1  807.42   35.40
  -6   1  -1  778.82   33.60
  -6   1  -1  796.22   24.70
  -6   1  -1  773.62   32.80
  -6   1  -1  809.62   27.30
   6  -1   1  808.32   26.50
   6  -1   1  765.82   33.60
   6  -1   1  814.32   34.50
   6  -1   1  864.01   36.30
  -7   1  -1    0.30    7.30
  -7   1  -1    2.50    8.30
  -7   1  -1   -4.10    6.00
  -7   1  -1    8.60    5.00
  -7   1  -1   -1.10    7.30
   7  -1   1    1.70    7.10
   7  -1   1   -2.20    7.20
   7  -1   1   -0.20    7.00
   7  -1   1    7.80    4.90
  -8   1  -1   98.59   14.20
  -8   1  -1   73.39   15.00
  -8   1  -1   70.59    8.90
  -8   1  -1   51.29   12.10
  -8   1  -1   66.39   14.20
   8  -1   1   59.29    8.10
   8  -1   1   45.80   11.50
   8  -1   1   74.89   14.90
   8  -1   1   41.30   12.00
  -9   1  -1  624.84   34.80
  -9   1  -1  625.54   27.50
  -9   1  -1  632.14   24.10
   9  -1   1  629.44   37.70
   9  -1   1  584.24   35.60
   9  -1   1  595.54   24.10
   9  -1   1  571.84   33.80
 -10   1  -1  241.68   19.70
 -10   1  -1  253.67   26.00
 -10   1  -1  225.58   14.90
 -10   1  -1  240.08   25.30
 -10   1  -1  236.58   26.70
  10  -1   1  229.68   26.30
  10  -1   1  222.58   25.20
  10  -1   1  232.78   28.30
  10  -1   1  259.37   16.20
 -11   1  -1   23.60   13.50
 -11   1  -1   56.49   18.40
 -11   1  -1   45.40   14.20
 -11   1  -1   46.40   15.20
 -11   1  -1   38.30    8.10
  11  -1   1   54.79   14.50
  11  -1   1   35.50   15.30
  11  -1   1   39.40    7.70
  11  -1   1   65.09   17.40
 -12   1  -1   -1.30    3.80
 -12   1  -1    8.60   18.70
 -12   1  -1   -8.30   10.90
  12  -1   1    1.70   12.70
  12  -1   1   -0.80    4.90
  12  -1   1   13.50   11.50
  12  -1   1   23.30   14.10
 -13   1  -1    0.00    4.10
 -13   1  -1   12.60   23.80
 -13   1  -1   -2.00   12.80
 -13   1  -1   -4.10   13.40
 -13   1  -1   -1.20    7.40
  13  -1   1    2.40    4.90
  13  -1   1    8.40   15.20
  13  -1   1   -2.20   13.20
  13  -1   1  -18.40   10.50
 -14   1  -1   -9.10   14.60
 -14   1  -1   -1.10   13.70
 -14   1  -1  -35.70   15.70
 -14   1  -1  -14.40    6.40
  14  -1   1    9.40   14.60
  14  -1   1  -26.80   17.60
  14  -1   1    1.20    4.40
  14  -1   1    9.40   12.00
 -15   1  -1   51.29   18.90
 -15   1  -1   16.80   11.30
  15  -1   1   54.79   20.40
  15  -1   1   13.80   18.90
  15  -1   1   34.40   17.00
 -16   1  -1   71.29   20.50
  16  -1   1   75.19   24.60
  16  -1   1   47.90   22.20
  16  -1   1   55.99   24.50
 -17   1  -1    3.90   16.90
 -17   1  -1   16.90   15.20
 -18   1  -1   22.40   20.20
 -19   1  -1   30.40   31.10
 -20   1  -1   13.40   18.90
 -21   1  -1    9.90   18.70
 -21   0   1    4.70   15.60
 -20   0   1   -7.30   15.40
 -19   0   1  -19.00   16.50
 -18   0   1   30.40   20.20
 -17   0   1   -4.20   19.00
 -17   0   1    5.80   16.40
  16   0  -1   38.00   25.90
  16   0  -1   35.40   18.70
 -16   0   1   85.19   21.30
  15   0  -1   62.59   21.60
  15   0  -1   91.29   24.70
  15   0  -1   78.09   20.40
 -15   0   1  110.79   22.00
  14   0  -1   22.70   16.80
  14   0  -1   19.20   16.00
  14   0  -1   33.90   18.20
  14   0  -1   17.10   15.80
 -14   0   1   15.20   14.90
 -14   0   1    2.10    9.90
 -14   0   1   21.90   17.30
  13   0  -1   66.39   18.30
  13   0  -1   75.59   20.90
  13   0  -1  101.69   25.30
 -13   0   1   55.99   17.20
 -13   0   1   70.49   21.80
  12   0  -1   -3.60   11.70
  12   0  -1   -4.40   11.00
  12   0  -1    6.60   12.60
  12   0  -1   10.70   11.90
 -12   0   1   11.10    7.80
 -12   0   1   -3.70   11.40
 -12   0   1   12.30   11.30
 -12   0   1   -1.90   16.70
  11   0  -1   43.10   15.80
  11   0  -1   29.20   13.90
  11   0  -1   14.00   11.90
  11   0  -1   34.90    5.40
 -11   0   1   27.90   13.80
 -11   0   1   38.60   16.90
 -11   0   1   54.39   15.00
 -11   0   1   38.90   14.70
 -11   0   1   31.10    9.10
  10   0  -1   35.40   14.80
  10   0  -1   64.09   18.00
  10   0  -1   47.40   14.00
 -10   0   1   38.60    9.80
 -10   0   1   41.20   13.70
 -10   0   1   97.09   15.80
 -10   0   1   59.39   16.70
 -10   0   1   83.59   19.90
   9   0  -1  933.81   47.40
   9   0  -1  871.61   43.50
  -9   0   1  912.61   33.50
  -9   0   1  769.62   47.40
  -9   0   1  863.71   41.40
  -9   0   1  871.41   44.70
  -9   0   1  855.61   34.00
   8   0  -1  836.22   39.00
   8   0  -1  839.32   40.40
   8   0  -1  871.01   42.80
   8   0  -1  873.61   26.10
  -8   0   1  883.71   40.70
  -8   0   1  881.71   31.40
  -8   0   1  855.51   32.80
  -8   0   1  823.32   41.20
  -8   0   1  851.91   38.80
   7   0  -1   -3.00    8.90
   7   0  -1   -0.50    6.40
   7   0  -1    1.60    3.00
   7   0  -1   -3.30    7.90
   7   0  -1    0.20    5.90
  -7   0   1    5.80    7.90
  -7   0   1    0.70    7.30
  -7   0   1   -4.00    7.50
  -7   0   1    1.30    7.80
  -7   0   1    2.60    6.10
   6   0  -1  227.88   20.80
   6   0  -1  217.78   18.20
   6   0  -1  215.98   14.80
   6   0  -1  228.98   10.10
   6   0  -1  236.68   19.50
  -6   0   1  215.08   15.00
  -6   0   1  207.38   18.20
  -6   0   1  205.58   13.20
  -6   0   1  221.78   19.20
  -6   0   1  211.18   20.30
   5   0  -1  773.32   31.00
   5   0  -1  792.72   32.30
   5   0  -1  785.72   33.20
   5   0  -1  820.32   27.70
   5   0  -1  800.22   21.60
  -5   0   1  824.02   25.10
  -5   0   1  781.22   31.70
  -5   0   1  794.32   27.50
  -5   0   1  751.42   30.50
  -5   0   1  830.22   33.70
   4   0  -1 1584.34   48.10
   4   0  -1 1478.05   45.10
   4   0  -1 1564.94   46.80
   4   0  -1 1548.74   36.70
   4   0  -1 1553.34   42.30
  -4   0   1 1551.14   47.70
  -4   0   1 1529.45   46.20
  -4   0   1 1573.94   45.60
   3   0  -1 1310.57   39.40
   3   0  -1 1374.96   41.00
   3   0  -1 1394.06   31.70
   3   0  -1 1359.56   37.00
   3   0  -1 1396.46   39.00
  -3   0   1 1349.86   39.40
  -3   0   1 1399.76   41.00
  -3   0   1 1412.66   37.10
  -3   0   1 1332.37   38.40
   2   0  -1    1.60    4.40
   2   0  -1    7.00    4.30
   2   0  -1    7.80    3.80
  -2   0   1    6.10    4.30
  -2   0   1    7.30    3.80
  -2   0   1    7.70    4.40
  -2   0   1    6.40    4.70
  -1   0  -1 3488.45   78.79
   1   0   1 3351.16   81.09
   1   0   1 3376.66   78.09
   1   0   1 3358.96   77.69
   1   0   1 3320.47   79.29
  -2   0  -1    9.50    4.10
  -2   0  -1    5.60    6.60
  -2   0  -1    8.70    9.70
  -2   0  -1    3.70    5.60
   2   0   1    6.90    6.40
   2   0   1    6.80    6.20
   2   0   1    4.60    5.90
   2   0   1    8.60    3.60
  -3   0  -1 1335.77   41.60
  -3   0  -1 1397.76   41.50
  -3   0  -1 1306.47   41.50
  -3   0  -1 1372.26   35.30
  -3   0  -1 1355.06   35.70
   3   0   1 1390.46   41.90
   3   0   1 1372.86   35.80
   3   0   1 1363.56   41.90
   3   0   1 1365.66   41.30
  -4   0  -1  806.72   25.30
  -4   0  -1  878.01   33.30
  -4   0  -1  813.22   32.60
  -4   0  -1  859.61   32.30
  -4   0  -1  830.92   25.40
   4   0   1  832.12   32.40
   4   0   1  808.32   32.40
   4   0   1  876.61   29.00
  -5   0  -1   43.20    9.00
  -5   0  -1   60.99   12.30
  -5   0  -1   62.39   12.80
  -5   0  -1   44.60    8.40
  -5   0  -1   55.79    7.20
  -5   0  -1   38.50   10.20
   5   0   1   37.90   11.80
   5   0   1   56.49    7.10
   5   0   1   42.30   10.40
   5   0   1   53.49   11.00
  -6   0  -1  198.18   13.40
  -6   0  -1  216.98   12.80
  -6   0  -1  216.08   15.50
  -6   0  -1  211.28   21.00
  -6   0  -1  175.88   18.80
  -6   0  -1  197.38   19.30
   6   0   1  204.08   20.30
   6   0   1  207.38   20.20
   6   0   1  196.08   12.80
   6   0   1  205.38   19.00
  -7   0  -1    9.50    8.60
  -7   0  -1    1.60    8.00
  -7   0  -1    7.40    5.80
  -7   0  -1    7.10    8.60
  -7   0  -1    9.40    8.70
   7   0   1   11.80   10.60
   7   0   1   12.30    5.10
   7   0   1    9.60   10.70
   7   0   1    3.90    8.70
  -8   0  -1  615.84   34.90
  -8   0  -1  681.53   38.00
  -8   0  -1  628.44   36.60
  -8   0  -1  636.14   27.10
  -8   0  -1  634.04   26.20
   8   0   1  657.53   36.90
   8   0   1  653.53   24.80
   8   0   1  689.83   38.60
   8   0   1  617.24   34.70
  -9   0  -1 1271.27   53.99
  -9   0  -1 1305.27   56.49
  -9   0  -1 1330.87   43.40
  -9   0  -1 1288.77   44.50
  -9   0  -1 1296.07   56.59
   9   0   1 1386.76   58.89
   9   0   1 1280.17   56.69
   9   0   1 1286.77   40.40
   9   0   1 1347.27   56.09
 -10   0  -1  164.78   22.70
 -10   0  -1  169.98   14.70
 -10   0  -1  180.78   17.50
 -10   0  -1  217.48   33.40
 -10   0  -1  237.48   32.60
  10   0   1  207.68   14.60
  10   0   1  193.78   26.20
  10   0   1  118.49   19.30
  10   0   1  171.28   24.10
 -11   0  -1   27.80    7.70
 -11   0  -1   53.49   15.40
 -11   0  -1   27.60   14.10
 -11   0  -1   24.40   20.50
 -11   0  -1   62.29   19.40
  11   0   1   35.90   17.20
  11   0   1   26.40   25.10
  11   0   1   28.50    6.90
  11   0   1   32.20   13.90
 -12   0  -1    3.00   13.10
 -12   0  -1   -5.40   11.60
 -12   0  -1   -7.10    4.00
 -12   0  -1   28.50   14.30
 -12   0  -1   -0.20   10.20
  12   0   1    7.20   12.60
  12   0   1    6.80   15.00
  12   0   1   26.40   17.10
  12   0   1    8.60    5.50
 -13   0  -1   37.30   16.60
 -13   0  -1   35.40   16.10
 -13   0  -1    5.60    7.30
 -13   0  -1   29.30   16.10
  13   0   1   31.50    6.80
  13   0   1   36.40   19.50
  13   0   1   33.30   16.60
  13   0   1   25.50   15.50
 -14   0  -1  -14.90    8.90
 -14   0  -1   -8.70    4.00
 -14   0  -1    8.80   16.30
  14   0   1   -6.90   13.80
  14   0   1  -16.80    9.50
 -15   0  -1  118.99   24.40
  15   0   1  120.29   28.80
  15   0   1  115.39   28.90
  15   0   1   49.99   21.30
 -16   0  -1  -18.60   13.00
 -16   0  -1    9.40   16.70
  16   0   1   50.29   25.80
  16   0   1   -7.80   21.20
 -17   0  -1  -28.40   21.10
 -17   0  -1   15.50   19.40
 -18   0  -1   38.80   21.60
 -19   0  -1    2.60   18.10
 -20   0  -1    2.00   18.80
 -21   0  -1   19.40   19.00
 -22   1   1   19.70   18.80
 -21   1   1    2.90   14.70
 -20   1   1   14.70   17.70
 -19   1   1   40.40   20.60
 -18   1   1    2.00   16.30
  17  -1  -1    9.10   19.30
 -17   1   1   25.30   17.90
 -17   1   1  -16.00   12.70
  16  -1  -1  -23.70   13.20
  16  -1  -1  -23.40   14.20
  16  -1  -1   24.90   32.70
 -16   1   1   10.90   15.50
 -16   1   1   -8.70    9.80
  15  -1  -1   37.50   16.10
  15  -1  -1   48.70   18.10
  15  -1  -1   63.59   23.00
 -15   1   1   69.39   19.40
  14  -1  -1    2.30   13.40
  14  -1  -1    3.00   12.60
  14  -1  -1   -2.60   12.90
  14  -1  -1   10.20   12.60
 -14   1   1   -0.40    4.30
 -14   1   1   -8.30   12.10
 -14   1   1   -4.80   13.20
 -14   1   1    0.10   12.90
  13  -1  -1  173.28   29.10
  13  -1  -1  152.28   23.90
  13  -1  -1  156.88   26.40
  13  -1  -1  174.38   29.70
 -13   1   1  153.48   18.80
 -13   1   1  138.49   24.10
  12  -1  -1   79.59    6.30
  12  -1  -1   66.09   16.00
 -12   1   1   76.29   17.50
 -12   1   1   67.69   18.60
 -12   1   1  102.89   18.60
 -12   1   1   88.99   12.60
  11  -1  -1   98.69   18.60
  11  -1  -1  127.39   22.50
 -11   1   1  123.09   20.10
 -11   1   1  163.58   23.20
 -11   1   1  137.29   14.20
 -11   1   1  185.48   26.70
 -11   1   1  144.19   16.30
  10  -1  -1  105.79   19.40
  10  -1  -1   80.49   17.80
 -10   1   1   92.39   18.10
 -10   1   1  108.39   16.00
 -10   1   1   94.79   12.20
 -10   1   1   93.69   16.90
 -10   1   1  108.19   19.20
   9  -1  -1  571.84   35.40
   9  -1  -1  612.74   32.20
   9  -1  -1  567.64   32.60
  -9   1   1  562.04   32.00
  -9   1   1  574.24   24.80
  -9   1   1  557.84   24.70
  -9   1   1  524.75   33.80
  -9   1   1  555.94   30.70
   8  -1  -1  359.26   27.00
   8  -1  -1  328.77   13.70
   8  -1  -1  348.27   23.20
   8  -1  -1  282.37   22.70
   8  -1  -1  314.47   17.80
  -8   1   1  336.17   25.60
  -8   1   1  340.37   22.80
  -8   1   1  343.07   24.00
  -8   1   1  368.86   18.30
  -8   1   1  328.57   17.90
   7  -1  -1  414.76   27.00
   7  -1  -1  374.26   18.40
   7  -1  -1  370.26   23.40
   7  -1  -1  370.96   23.50
   7  -1  -1  411.96   14.80
  -7   1   1  410.66   26.60
  -7   1   1  390.56   18.50
  -7   1   1  415.56   23.00
  -7   1   1  403.06   23.60
  -7   1   1  410.16   18.20
   6  -1  -1   33.60    9.00
   6  -1  -1   26.10    4.30
   6  -1  -1   26.50    6.30
   6  -1  -1   23.80   10.20
   6  -1  -1   24.60    8.90
  -6   1   1   32.60    7.90
  -6   1   1   18.50    7.60
  -6   1   1   21.60    7.90
  -6   1   1   31.80    6.80
  -6   1   1   15.90    8.60
   5  -1  -1  588.54   23.70
   5  -1  -1  644.54   27.50
   5  -1  -1  578.84   17.30
   5  -1  -1  602.84   24.70
   5  -1  -1  607.84   21.10
  -5   1   1  629.84   27.60
  -5   1   1  563.94   24.00
  -5   1   1  599.14   19.90
  -5   1   1  590.74   21.50
  -5   1   1  580.14   23.30
   4  -1  -1 1038.40   31.20
   4  -1  -1  954.20   27.90
   4  -1  -1  979.70   33.50
   4  -1  -1  988.30   30.10
   4  -1  -1  969.60   28.40
  -4   1   1 1022.80   33.90
  -4   1   1 1004.50   28.50
  -4   1   1 1013.90   27.20
  -4   1   1 1016.10   30.80
   3  -1  -1   61.19    7.70
   3  -1  -1   55.59    6.70
   3  -1  -1   79.29    8.30
   3  -1  -1   61.69    7.90
   3  -1  -1   64.49    7.90
  -3   1   1   65.59    6.10
  -3   1   1   58.99    7.40
  -3   1   1   77.69    8.50
  -3   1   1   65.59    9.60
   0   1   1  526.65   19.80
  -1  -1  -1  517.25   20.70
  -1  -1  -1  522.65   17.10
  -1  -1  -1  566.54   20.10
   1   1   1  531.15   17.10
   1   1   1  533.85   20.70
   1   1   1  566.94   20.00
   1   1   1  546.25   18.60
  -2  -1  -1   16.80    5.20
  -2  -1  -1    8.90    6.50
  -2  -1  -1   19.70    7.00
  -2  -1  -1   14.80    7.70
   2   1   1   28.00   11.50
   2   1   1   10.80    4.80
   2   1   1    5.20    6.20
   2   1   1   23.60   11.00
  -3  -1  -1  547.85   26.20
  -3  -1  -1  569.54   25.70
  -3  -1  -1  548.15   19.30
  -3  -1  -1  546.85   25.30
  -3  -1  -1  561.94   23.60
   3   1   1  573.34   26.00
   3   1   1  551.54   26.60
   3   1   1  579.94   26.60
  -4  -1  -1  917.71   37.20
  -4  -1  -1  938.11   28.80
  -4  -1  -1  958.30   37.20
  -4  -1  -1  934.61   36.50
  -4  -1  -1  958.00   31.00
   4   1   1  972.90   37.40
   4   1   1  928.31   28.60
   4   1   1  912.11   37.50
   4   1   1  890.41   35.80
  -5  -1  -1  284.87   16.80
  -5  -1  -1  278.67   22.40
  -5  -1  -1  304.87   15.10
  -5  -1  -1  296.07   22.90
  -5  -1  -1  294.77   22.10
   5   1   1  277.37   21.30
   5   1   1  256.87   22.50
   5   1   1  293.37   15.00
   5   1   1  281.57   22.50
  -6  -1  -1  279.57   23.80
  -6  -1  -1  315.17   24.70
  -6  -1  -1  293.77   15.80
  -6  -1  -1  299.77   18.10
  -6  -1  -1  284.77   23.30
   6   1   1  324.57   25.50
   6   1   1  304.47   15.70
   6   1   1  260.57   23.90
   6   1   1  274.37   23.10
  -7  -1  -1  374.96   18.20
  -7  -1  -1  321.97   27.10
  -7  -1  -1  383.76   28.80
  -7  -1  -1  354.96   20.60
  -7  -1  -1  332.07   26.90
   7   1   1  334.07   27.60
   7   1   1  361.46   17.80
   7   1   1  340.87   28.50
   7   1   1  353.36   26.60
  -8  -1  -1  128.59   12.10
  -8  -1  -1  114.09   14.30
  -8  -1  -1  124.89   14.80
  -8  -1  -1  133.99   18.90
  -8  -1  -1  164.28   25.60
   8   1   1  108.39   11.90
   8   1   1  120.19   20.40
   8   1   1  101.19   16.90
   8   1   1   94.79   15.20
   8   1   1  117.19   19.00
  -9  -1  -1  301.17   20.90
  -9  -1  -1  340.47   21.90
  -9  -1  -1  353.76   31.20
  -9  -1  -1  296.97   30.50
  -9  -1  -1  338.27   31.60
   9   1   1  316.67   31.20
   9   1   1  295.67   29.60
   9   1   1  319.37   18.10
   9   1   1  351.76   29.90
   9   1   1  365.16   33.60
 -10  -1  -1  161.98   27.60
 -10  -1  -1  146.69   21.10
 -10  -1  -1  121.09   22.00
 -10  -1  -1  121.59   14.80
 -10  -1  -1  150.68   23.60
  10   1   1  102.59   20.30
  10   1   1  131.99   20.00
  10   1   1  145.49   25.50
  10   1   1  111.19   20.10
  10   1   1  158.68   13.90
 -11  -1  -1   23.10   18.00
 -11  -1  -1   36.80    9.20
 -11  -1  -1   60.19   16.70
 -11  -1  -1   56.69   17.40
  11   1   1   66.89   21.50
  11   1   1   45.50    8.30
  11   1   1   44.20   16.90
  11   1   1   53.99   16.70
 -12  -1  -1   35.80   15.80
 -12  -1  -1   36.70   16.10
 -12  -1  -1   23.30   14.10
 -12  -1  -1   17.90   12.90
  12   1   1   19.00    6.60
  12   1   1   11.50   14.40
  12   1   1   10.40   15.30
  12   1   1   43.70   19.60
 -13  -1  -1   -6.60    4.80
 -13  -1  -1    5.70   15.20
 -13  -1  -1    3.70    8.60
  13   1   1   -0.30   11.10
  13   1   1   11.80   14.10
 -14  -1  -1  -11.60    5.40
 -14  -1  -1  -12.80    9.00
 -14  -1  -1  -15.00   13.80
  14   1   1  -28.10   16.20
  14   1   1    1.30   18.40
  14   1   1   11.90   16.90
 -15  -1  -1  -11.20   12.00
 -15  -1  -1  -13.20   15.70
 -15  -1  -1  -19.50    7.60
  15   1   1    0.40   16.40
  15   1   1  -17.60   20.40
  15   1   1   16.80   13.90
 -16  -1  -1  150.58   31.00
 -17  -1  -1   63.99   24.00
 -19  -1  -1    3.30   19.70
 -20  -1  -1   13.70   19.40
 -22   2   1  -12.40   14.30
 -21   2   1    0.80   16.60
 -20   2   1   24.90   21.20
 -19   2   1   -6.80   11.50
 -18   2   1    3.70   15.90
  17  -2  -1    3.00   17.00
  17  -2  -1  -25.10   16.60
  17  -2  -1    9.80   16.30
 -17   2   1    4.10   12.10
 -17   2   1   19.60   15.90
  16  -2  -1   30.40   17.70
  16  -2  -1  -18.60   13.00
  16  -2  -1    9.30   13.10
 -16   2   1  -10.90    7.50
 -16   2   1    9.30   15.80
  15  -2  -1    7.10   14.80
  15  -2  -1    8.80   12.90
  15  -2  -1  -10.90   14.10
  15  -2  -1   -5.30   11.20
 -15   2   1   -3.90    6.80
 -15   2   1   -5.70   13.00
  14  -2  -1   -1.80   11.90
  14  -2  -1    3.60   12.90
  14  -2  -1   -3.70   10.10
 -14   2   1   -2.00    3.30
 -14   2   1   -0.50    7.20
 -14   2   1    2.10   14.30
 -14   2   1   -7.10   13.60
 -14   2   1   23.50   16.50
  13  -2  -1    8.90   12.50
  13  -2  -1   19.50   16.00
  13  -2  -1   10.10    3.00
 -13   2   1    0.00   11.90
 -13   2   1    0.30    4.80
 -13   2   1   -1.10   11.50
 -13   2   1   -1.60    5.00
  12  -2  -1   22.10   14.30
  12  -2  -1    4.40   11.00
 -12   2   1   21.70   11.70
 -12   2   1    8.00    5.40
 -12   2   1   11.80   11.30
 -12   2   1    5.20   10.60
 -12   2   1   -2.10   10.80
  11  -2  -1   11.40   11.80
  11  -2  -1    9.80   12.20
  11  -2  -1   16.30    4.90
 -11   2   1   -4.70   10.20
 -11   2   1   11.10   10.50
 -11   2   1    6.10    6.30
 -11   2   1   21.20   11.30
 -11   2   1    3.10    9.60
  10  -2  -1   31.80    5.80
  10  -2  -1   42.00   13.40
  10  -2  -1   46.60    9.00
  10  -2  -1   51.09   15.40
  10  -2  -1   27.60   10.10
 -10   2   1   36.70   11.70
 -10   2   1   39.40    7.90
 -10   2   1   60.79   15.10
 -10   2   1   33.90   14.20
 -10   2   1   45.70   12.10
   9  -2  -1   53.39   13.00
   9  -2  -1   33.50    7.40
   9  -2  -1   41.90   11.90
   9  -2  -1   24.40    5.30
   9  -2  -1   43.90   12.30
  -9   2   1   50.89    8.10
  -9   2   1   40.90   10.70
  -9   2   1   35.60   11.00
  -9   2   1   49.00   11.10
  -9   2   1   49.40   13.80
   8  -2  -1   31.70    9.00
   8  -2  -1   39.50    6.50
   8  -2  -1   49.10   11.60
   8  -2  -1   49.00   12.10
   8  -2  -1   45.00    7.50
  -8   2   1   32.60   10.20
  -8   2   1   37.90   10.00
  -8   2   1   46.30    8.00
  -8   2   1   53.19   10.40
  -8   2   1   40.60    9.90
   7  -2  -1 5014.00  125.79
   7  -2  -1 5171.18  121.19
   7  -2  -1 5136.99  127.39
   7  -2  -1 4908.11  121.89
   7  -2  -1 5337.17  133.29
  -7   2   1 5252.67  132.29
  -7   2   1 5067.49  121.19
  -7   2   1 5201.38  121.29
  -7   2   1 5163.38  125.39
  -7   2   1 5178.18  126.79
   6  -2  -1  155.68   16.80
   6  -2  -1  149.59   13.50
   6  -2  -1  165.98   13.10
   6  -2  -1  150.48   10.80
  -6   2   1  163.28   12.80
  -6   2   1  154.88   13.40
  -6   2   1  156.38   16.20
  -6   2   1  165.58   10.70
   5  -2  -1    6.80    4.80
   5  -2  -1    5.20    4.50
   5  -2  -1    6.10    6.10
   5  -2  -1   10.20    5.70
  -5   2   1    5.10    4.40
  -5   2   1   -0.50    6.00
  -5   2   1    8.90    5.80
  -5   2   1   12.20    5.60
   4  -2  -1  338.67   13.20
   4  -2  -1  321.17   17.10
   4  -2  -1  329.57   13.90
   4  -2  -1  375.16   13.10
   4  -2  -1  324.77   12.70
  -4   2   1  336.47   12.90
  -4   2   1  374.66   17.80
  -4   2   1  327.27   13.70
  -4   2   1  332.07   14.40
  -4   2   1  336.47   13.00
   3  -2  -1  870.41   25.00
   3  -2  -1  835.62   24.20
   3  -2  -1  876.71   26.20
  -3   2   1  859.61   22.90
  -3   2   1  865.61   23.00
   2  -2  -1  147.19    8.50
   2  -2  -1  131.39    9.00
   2  -2  -1  135.29    6.00
   2  -2  -1  134.69    6.80
  -2   2   1  129.89    7.00
  -2   2   1  135.59    5.70
  -2   2   1  138.79    8.40
   1  -2  -1 4811.22  112.59
   1  -2  -1 5157.48  113.79
   1  -2  -1 4878.91  113.19
   1  -2  -1 5047.29  112.29
  -1   2   1 4872.91  111.39
  -1   2   1 4906.11  113.19
  -1   2   1 4823.32  112.59
  -1   2   1 4964.40  112.19
  -1   2   1 5249.67  113.79
   0  -2  -1  934.91   28.20
   0  -2  -1 1017.50   28.40
   0  -2  -1 1021.10   31.00
   0  -2  -1 1002.60   28.30
   0  -2  -1  967.70   30.10
   0   2   1  968.10   28.00
   0   2   1 1019.20   28.30
   0   2   1  968.10   28.60
   0   2   1  956.20   30.70
   0   2   1  975.30   29.90
  -1  -2  -1 7099.69  157.88
  -1  -2  -1 7032.70  162.78
  -1  -2  -1 7103.39  159.68
  -1  -2  -1 6983.40  160.68
   1   2   1 6748.62  166.78
   1   2   1 7008.90  159.58
   1   2   1 6621.94  161.78
   1   2   1 6985.00  160.68
  -2  -2  -1   61.19   26.50
  -2  -2  -1   32.20    8.50
  -2  -2  -1   40.60    6.40
  -2  -2  -1   25.70    8.10
   2   2   1   52.19   20.20
   2   2   1   32.20    6.10
   2   2   1   20.60    7.80
   2   2   1   33.20    8.50
   2   2   1   38.00    7.60
  -3  -2  -1  226.08   19.60
  -3  -2  -1  237.58   16.10
  -3  -2  -1  253.57   18.90
  -3  -2  -1  235.98   19.30
  -3  -2  -1  248.18   13.80
   3   2   1  251.47   19.30
   3   2   1  278.77   18.10
   3   2   1  239.18   20.10
   3   2   1  279.47   19.80
   3   2   1  247.48   13.90
  -4  -2  -1   25.80   11.30
  -4  -2  -1   14.20    7.20
  -4  -2  -1   27.50    6.40
  -4  -2  -1   15.70    8.90
  -4  -2  -1   16.50    9.00
   4   2   1   13.40    8.00
   4   2   1   10.50    5.10
   4   2   1   13.00    9.30
   4   2   1   13.40    8.80
   4   2   1   21.70   10.40
  -5  -2  -1  130.69   19.50
  -5  -2  -1   86.29   15.20
  -5  -2  -1  106.89   15.80
  -5  -2  -1  104.19   11.30
  -5  -2  -1  119.59   14.00
   5   2   1  100.39   15.40
   5   2   1   99.39   10.80
   5   2   1   89.09   15.40
   5   2   1   96.19   13.50
   5   2   1  119.69   18.40
  -6  -2  -1  229.28   14.90
  -6  -2  -1  218.38   22.90
  -6  -2  -1  212.98   17.50
  -6  -2  -1  233.78   24.40
   6   2   1  232.18   23.20
   6   2   1  206.88   23.40
   6   2   1  199.78   20.10
   6   2   1  218.08   14.60
   6   2   1  214.08   23.50
  -7  -2  -1  170.88   32.40
  -7  -2  -1  144.79   29.60
  -7  -2  -1  239.08   15.90
  -7  -2  -1  191.38   24.30
  -7  -2  -1  231.78   19.00
   7   2   1  241.38   26.90
   7   2   1  258.07   15.90
   7   2   1  247.28   37.00
   7   2   1  221.68   25.00
   7   2   1  269.67   27.50
  -8  -2  -1  255.67   20.70
  -8  -2  -1  263.77   17.30
  -8  -2  -1  265.67   27.80
  -8  -2  -1  239.38   27.50
  -8  -2  -1  254.07   28.10
   8   2   1  265.17   28.40
   8   2   1  296.67   27.90
   8   2   1  224.78   16.40
   8   2   1  297.07   30.60
   8   2   1  242.18   29.00
  -9  -2  -1  155.28   17.90
  -9  -2  -1  157.28   13.80
  -9  -2  -1  145.89   16.70
  -9  -2  -1  142.29   22.80
  -9  -2  -1  183.18   31.30
   9   2   1  157.98   14.30
   9   2   1  211.88   32.10
   9   2   1  134.19   20.10
   9   2   1  145.69   24.50
   9   2   1  156.88   23.80
 -10  -2  -1   31.00   16.10
 -10  -2  -1   21.50    9.10
 -10  -2  -1   37.20   14.70
  10   2   1   20.10   15.50
  10   2   1   22.60   14.00
  10   2   1   24.00    7.50
  10   2   1    8.90   12.10
 -11  -2  -1   54.89   31.10
 -11  -2  -1    0.60   11.10
 -11  -2  -1   -7.70   16.10
 -11  -2  -1    0.40    5.30
  11   2   1    1.70    5.30
  11   2   1    2.40   14.40
  11   2   1   16.80   13.70
  11   2   1   -4.60   11.50
 -12  -2  -1  -26.70   14.60
 -12  -2  -1   -3.30    5.60
 -12  -2  -1    2.50   13.30
 -12  -2  -1    4.20   13.50
 -12  -2  -1   -2.60    9.50
  12   2   1   -5.70   13.40
  12   2   1    0.60   13.40
  12   2   1  -14.40   13.60
 -13  -2  -1   -9.80    4.80
 -13  -2  -1  -15.00    9.20
 -13  -2  -1   29.30   16.80
  13   2   1    5.10   13.60
  13   2   1   28.50   17.20
 -14  -2  -1   10.20   12.60
 -14  -2  -1  -10.90   14.80
 -14  -2  -1   41.70   20.30
  14   2   1   73.39   25.90
  14   2   1   57.39   22.30
  14   2   1   33.50   23.10
 -15  -2  -1   -6.70   14.30
 -15  -2  -1    2.60   16.80
 -16  -2  -1  -44.40   18.90
 -16  -2  -1   -6.10   17.50
 -17  -2  -1   16.30   18.10
 -18  -2  -1   -3.70   17.70
 -19  -2  -1   -2.40   18.60
 -20  -2  -1   -4.80   19.50
 -22   3   1   -8.30   16.00
 -21   3   1   14.00   16.60
 -20   3   1   -0.50   14.70
 -19   3   1    7.90   13.20
  18  -3  -1   19.90   15.60
 -18   3   1   34.80   15.80
  17  -3  -1  -10.20   21.70
  17  -3  -1  -13.90   12.90
  17  -3  -1  -10.40   11.60
 -17   3   1   -4.80   12.70
 -17   3   1   -7.00    8.70
  16  -3  -1   26.40   13.90
  16  -3  -1    9.80   15.00
  16  -3  -1   31.60   16.00
 -16   3   1    8.90    8.00
 -16   3   1   68.69   19.20
 -16   3   1   70.49   19.90
  15  -3  -1    8.40   12.60
  15  -3  -1   -8.70   11.80
 -15   3   1    1.70    6.40
 -15   3   1    4.20   14.80
 -15   3   1    0.90   12.80
 -15   3   1  -25.10   10.80
  14  -3  -1   97.59   19.30
  14  -3  -1   98.79   22.30
  14  -3  -1   91.69    6.90
  14  -3  -1  134.29   22.60
 -14   3   1  103.99   19.00
  13  -3  -1   91.29   17.90
  13  -3  -1   90.29    8.90
  13  -3  -1  103.59   21.00
 -13   3   1  101.39   20.20
 -13   3   1   60.09    9.10
 -13   3   1   88.49   17.10
 -13   3   1  142.59   22.90
  12  -3  -1   17.40    5.80
  12  -3  -1   28.80   12.70
  12  -3  -1   45.70   14.80
 -12   3   1    9.40   11.70
 -12   3   1   20.20    9.30
 -12   3   1   27.90   12.30
 -12   3   1   20.70   12.20
 -12   3   1   30.20    7.10
  11  -3  -1   -2.60    5.10
  11  -3  -1    6.10   11.20
  11  -3  -1    4.10    4.90
  11  -3  -1    6.70   10.50
 -11   3   1    4.70    9.20
 -11   3   1    2.90   10.50
 -11   3   1    8.10    8.70
 -11   3   1    3.20    4.70
 -11   3   1   -7.00    9.10
  10  -3  -1   40.20    6.70
  10  -3  -1   39.30   13.40
  10  -3  -1   37.40    7.50
  10  -3  -1   23.50   10.00
  10  -3  -1   39.60   11.50
 -10   3   1   49.90   11.60
 -10   3   1   29.70   11.30
 -10   3   1   36.60   10.30
 -10   3   1   46.60   11.80
 -10   3   1   40.20    7.50
   9  -3  -1    4.80    4.90
   9  -3  -1    1.60    4.00
   9  -3  -1   -2.60    7.30
   9  -3  -1   -7.60    7.40
   9  -3  -1    0.80    6.90
  -9   3   1    0.40    4.20
  -9   3   1    2.50    8.10
  -9   3   1    3.30    7.90
  -9   3   1   -3.60    6.80
  -9   3   1    3.50    4.80
   8  -3  -1    8.30    6.70
   8  -3  -1    5.70    7.90
   8  -3  -1   14.40    7.70
   8  -3  -1   12.50    5.40
  -8   3   1   18.40    5.50
  -8   3   1   14.60    7.40
  -8   3   1   11.30    7.70
  -8   3   1   12.40    7.80
   7  -3  -1  696.93   26.20
   7  -3  -1  659.83   24.80
   7  -3  -1  710.73   36.50
   7  -3  -1  695.73   23.60
  -7   3   1  668.03   25.00
  -7   3   1  657.13   23.80
  -7   3   1  658.23   31.10
  -7   3   1  688.53   30.70
   6  -3  -1   12.80    5.00
   6  -3  -1   11.90    5.30
   6  -3  -1   10.30    5.50
   6  -3  -1    9.90    6.60
  -6   3   1   11.70    6.70
  -6   3   1    5.10    5.10
  -6   3   1   10.40    5.40
  -6   3   1    5.60    6.90
   5  -3  -1    5.70    4.60
   5  -3  -1   10.20    4.10
   5  -3  -1    5.70    4.30
   5  -3  -1    4.70    5.60
   5  -3  -1   20.60    5.60
  -5   3   1   20.60    6.70
  -5   3   1    8.20    5.90
   4  -3  -1   47.90    7.50
   4  -3  -1   52.09    6.00
  -4   3   1   55.89    6.30
  -4   3   1   68.49    8.10
   3  -3  -1 1112.19   31.60
   3  -3  -1 1092.69   27.10
   3  -3  -1 1070.39   28.30
  -3   3   1 1066.99   28.30
  -3   3   1 1102.09   40.70
  -3   3   1 1074.49   28.70
   2  -3  -1  125.99    9.80
   2  -3  -1  123.89   11.70
   2  -3  -1  119.09    9.90
   2  -3  -1  123.59    8.30
   2  -3  -1  118.49   10.00
  -2   3   1  125.89    8.50
  -2   3   1  130.69    8.20
  -2   3   1  129.79   10.30
  -2   3   1  131.19    9.70
   1  -3  -1 3666.73   90.09
   1  -3  -1 3910.91   90.49
   1  -3  -1 3718.53   87.69
   1  -3  -1 3833.92   89.09
   1  -3  -1 3671.23   91.19
  -1   3   1 3643.84   90.89
  -1   3   1 3690.63   90.09
  -1   3   1 3816.42   90.19
  -1   3   1 3716.33   85.89
  -1   3   1 3645.04   87.39
  -1   3   1 3848.31   90.09
   0  -3  -1  127.39   13.70
   0  -3  -1  139.09   12.80
   0  -3  -1  159.88   12.60
   0  -3  -1  147.59   11.70
   0   3   1  134.09   14.60
   0   3   1  137.49   12.90
   0   3   1  137.29   11.60
   0   3   1  139.29   12.90
   0   3   1  117.99   13.40
  -1  -3  -1  140.39   14.20
  -1  -3  -1  123.89   11.80
  -1  -3  -1  153.48   16.30
  -1  -3  -1  142.89   14.70
  -1  -3  -1  137.69   15.60
   1   3   1  145.79   12.50
   1   3   1  144.89   13.70
   1   3   1  139.09   14.40
   1   3   1  144.49   16.20
  -2  -3  -1  533.25   27.80
  -2  -3  -1  575.04   25.60
  -2  -3  -1  565.74   26.60
  -2  -3  -1  566.34   22.20
   2   3   1  582.54   25.40
   2   3   1  566.64   27.00
   2   3   1  572.94   22.50
   2   3   1  543.35   27.40
  -3  -3  -1  475.15   26.70
  -3  -3  -1  433.26   19.80
  -3  -3  -1  454.55   23.50
   3   3   1  387.16   25.50
   3   3   1  393.66   26.70
   3   3   1  459.45   24.40
   3   3   1  398.66   24.90
   3   3   1  426.06   19.70
  -4  -3  -1   -6.00   10.30
  -4  -3  -1   -7.20    9.40
  -4  -3  -1    2.10    7.90
  -4  -3  -1    9.00    8.00
  -4  -3  -1    4.70    5.30
   4   3   1    0.60   23.10
   4   3   1    3.70    7.60
   4   3   1   -0.90    5.00
   4   3   1    2.10    9.80
   4   3   1    2.40    7.80
  -5  -3  -1  158.28   21.10
  -5  -3  -1  190.28   18.10
  -5  -3  -1  189.08   21.70
  -5  -3  -1  356.16   44.40
  -5  -3  -1  187.48   14.40
   5   3   1  200.88   22.90
   5   3   1  200.88   14.70
   5   3   1  213.08   19.90
   5   3   1  220.88   23.00
   5   3   1  257.07   30.60
  -6  -3  -1   44.50   15.10
  -6  -3  -1   42.30    8.50
  -6  -3  -1   31.10   11.60
  -6  -3  -1   47.60   10.80
  -6  -3  -1   34.60   12.30
   6   3   1   42.20    8.10
   6   3   1   35.50   13.70
   6   3   1   28.70   11.50
   6   3   1   12.10    9.80
   6   3   1   60.49   16.60
  -7  -3  -1   29.30   13.00
  -7  -3  -1   -2.90    6.90
  -7  -3  -1    4.60   16.70
  -7  -3  -1   -2.70    9.20
  -7  -3  -1   -5.20    4.90
   7   3   1    3.30   10.60
   7   3   1    7.10   10.30
   7   3   1   -4.70   10.90
   7   3   1    5.10   10.50
   7   3   1   -1.30    4.90
  -8  -3  -1   38.40   13.50
  -8  -3  -1   65.89   16.40
  -8  -3  -1   55.39   12.20
  -8  -3  -1   39.20   13.90
  -8  -3  -1   94.39   23.70
   8   3   1   34.10   13.40
   8   3   1   50.99   14.70
   8   3   1   72.69   20.80
   8   3   1   66.49   17.30
   8   3   1   57.59   10.10
  -9  -3  -1   49.10   11.10
  -9  -3  -1   63.79   10.20
  -9  -3  -1   88.09   23.00
   9   3   1  100.09   12.30
   9   3   1   87.59   18.40
 -10  -3  -1   22.40   14.10
 -10  -3  -1   21.70    6.40
 -10  -3  -1    0.80    6.70
 -10  -3  -1   -1.20   11.80
  10   3   1    2.20    6.10
  10   3   1    9.30   13.20
  10   3   1    3.00   12.50
  10   3   1    6.40   12.30
 -11  -3  -1   99.09   20.80
 -11  -3  -1   93.29   21.30
 -11  -3  -1   94.59   24.30
 -11  -3  -1   95.79   25.10
  11   3   1   74.99   20.50
  11   3   1   98.19   23.10
  11   3   1  113.79   28.50
 -12  -3  -1  128.09   24.40
  12   3   1   80.69   23.80
  12   3   1   97.39   21.80
  12   3   1   63.49   24.70
 -13  -3  -1   -4.40   12.40
 -13  -3  -1   -2.10    4.60
 -13  -3  -1    4.50   15.70
  13   3   1  -14.20   21.50
  13   3   1   -2.20   19.70
  13   3   1   14.40   20.70
 -14  -3  -1  -20.50   22.10
 -14  -3  -1   -2.90   17.10
 -14  -3  -1  -13.10    6.80
  14   3   1    7.10   15.20
  14   3   1    4.30   21.30
 -15  -3  -1    4.50   18.00
 -15  -3  -1   29.50   19.40
  15   3   1  -64.69   38.30
 -16  -3  -1   12.70   19.40
 -17  -3  -1   -6.40   19.50
 -18  -3  -1    4.20   19.70
 -19  -3  -1    0.90   18.40
 -23   4   1  -22.90   14.80
 -22   4   1   21.70   19.50
 -20   4   1   -3.30   15.40
 -19   4   1   16.70   17.00
  18  -4  -1    9.20   17.40
  18  -4  -1   25.70   18.50
  18  -4  -1   -3.90   14.80
 -18   4   1    9.70   13.60
 -18   4   1  -31.50   17.80
  17  -4  -1  231.58   28.80
  17  -4  -1  226.28   33.00
  17  -4  -1  238.68   33.90
 -17   4   1  278.67   39.90
  16  -4  -1   29.20   13.90
  16  -4  -1   69.39   17.60
  16  -4  -1   53.29   18.50
 -16   4   1   71.49   17.80
 -16   4   1   60.39   19.00
 -16   4   1   40.10   23.10
  15  -4  -1   14.80   11.80
  15  -4  -1    7.20    3.20
  15  -4  -1   27.50   14.00
  15  -4  -1   14.40   14.40
 -15   4   1   -2.50    5.00
 -15   4   1    0.80   13.00
 -15   4   1    2.20   14.70
  14  -4  -1   -8.50   10.70
  14  -4  -1   -0.20    4.40
  14  -4  -1   -3.60   10.00
 -14   4   1   -1.70    4.40
 -14   4   1   21.90   11.80
 -14   4   1    6.80   12.80
  13  -4  -1   70.79   16.70
  13  -4  -1   51.89    7.90
  13  -4  -1   21.90   13.10
 -13   4   1   34.10   14.30
 -13   4   1   44.00   13.50
 -13   4   1   69.39   16.60
  12  -4  -1    2.80    5.00
  12  -4  -1   -5.90   10.40
  12  -4  -1    6.30    5.20
  12  -4  -1   -7.40    8.70
 -12   4   1    1.80   10.10
 -12   4   1   -2.60    2.30
 -12   4   1    1.90    8.50
 -12   4   1   -7.00    8.60
  11  -4  -1    9.90   10.60
  11  -4  -1   18.30    6.00
  11  -4  -1   13.00    8.90
  11  -4  -1    7.50    5.50
  11  -4  -1   17.20   10.30
 -11   4   1   14.40    9.30
 -11   4   1   23.40   10.60
 -11   4   1    6.90   10.10
  10  -4  -1  237.48   18.20
  10  -4  -1  251.07   14.50
  10  -4  -1  253.97   15.60
  10  -4  -1  295.07   25.50
  10  -4  -1  278.37   19.90
 -10   4   1  270.67   17.80
 -10   4   1  260.77   18.40
 -10   4   1  261.37   24.10
   9  -4  -1   42.50    9.00
   9  -4  -1   65.39   11.20
   9  -4  -1   40.00   10.50
   9  -4  -1   45.00    7.50
  -9   4   1   38.20   10.70
  -9   4   1   66.99   11.50
  -9   4   1   60.59   10.30
  -9   4   1   51.19   11.60
   8  -4  -1  136.09   21.10
   8  -4  -1  173.88   11.90
   8  -4  -1   93.59   12.60
   8  -4  -1  114.39   11.20
  -8   4   1  135.59   11.30
  -8   4   1  127.89   11.30
  -8   4   1  142.89   16.70
  -8   4   1  135.89   11.90
   7  -4  -1   89.59    9.90
   7  -4  -1   83.69    9.70
   7  -4  -1   79.49    9.20
   7  -4  -1   75.89   10.80
  -7   4   1  103.99   12.50
  -7   4   1   88.39    8.20
  -7   4   1   84.79   10.30
  -7   4   1   80.29    8.40
   6  -4  -1  562.24   17.90
   6  -4  -1  559.24   24.00
   6  -4  -1  539.55   21.20
  -6   4   1  571.94   20.30
  -6   4   1  552.74   23.70
  -6   4   1  587.74   19.30
   5  -4  -1  147.29   13.50
   5  -4  -1  152.08   12.20
   5  -4  -1  139.39    8.60
  -5   4   1  142.09   10.40
  -5   4   1  137.79    9.60
   4  -4  -1 5381.86  118.99
   4  -4  -1 5482.05  125.79
   4  -4  -1 5202.18  119.09
   4  -4  -1 5124.29  120.39
  -4   4   1 5401.96  121.59
  -4   4   1 5250.17  120.69
   3  -4  -1 1417.76   40.20
   3  -4  -1 1363.46   36.60
   3  -4  -1 1480.45   41.90
   3  -4  -1 1382.76   38.00
  -3   4   1 1392.76   37.10
  -3   4   1 1385.26   36.70
  -3   4   1 1444.06   40.50
   2  -4  -1 1147.59   35.30
   2  -4  -1 1094.09   30.60
   2  -4  -1 1106.79   33.60
   2  -4  -1 1145.79   34.10
   2  -4  -1 1100.99   34.30
  -2   4   1 1127.79   33.90
  -2   4   1 1047.30   30.60
  -2   4   1 1046.70   33.00
  -2   4   1 1051.99   33.60
  -2   4   1 1079.49   30.30
   1  -4  -1    6.60    7.50
   1  -4  -1    6.80    8.00
   1  -4  -1    7.20    5.20
   1  -4  -1    3.00    5.90
   1  -4  -1    4.80    6.10
  -1   4   1   -1.30    7.40
  -1   4   1    2.20    5.40
  -1   4   1    3.10    5.00
  -1   4   1   -4.40    5.60
   0  -4  -1 2147.29   59.69
   0  -4  -1 2111.59   64.49
   0  -4  -1 2208.38   59.79
   0  -4  -1 2232.78   60.49
   0   4   1 2152.58   62.99
   0   4   1 2271.07   60.29
   0   4   1 2263.37   60.69
   0   4   1 2216.28   64.89
   0   4   1 2229.08   60.09
  -1  -4  -1   76.79   10.70
  -1  -4  -1   87.59   10.40
  -1  -4  -1  143.19   21.00
  -1  -4  -1  105.69   12.20
  -1  -4  -1  135.49   26.30
   1   4   1   99.79   12.00
   1   4   1   56.59   10.10
   1   4   1   75.39   10.20
   1   4   1  159.28   21.10
   1   4   1  100.49   12.30
  -2  -4  -1    0.50    7.00
  -2  -4  -1   -2.80    5.40
  -2  -4  -1    6.40    7.50
  -2  -4  -1    4.20    9.00
   2   4   1    2.40    5.70
   2   4   1    0.10    6.00
   2   4   1    3.80    9.20
   2   4   1    6.00    7.30
  -3  -4  -1   48.40    8.80
  -3  -4  -1   66.19   19.10
  -3  -4  -1   59.89   11.70
  -3  -4  -1   42.10   11.20
  -3  -4  -1   28.40    9.90
   3   4   1   43.80   10.30
   3   4   1   73.29   26.80
   3   4   1   42.50   16.20
   3   4   1   44.20    8.10
   3   4   1   37.50    9.90
  -4  -4  -1   68.49   16.50
  -4  -4  -1   82.69   10.90
  -4  -4  -1   74.59   13.10
  -4  -4  -1   83.29   14.20
  -4  -4  -1  106.99   22.90
   4   4   1   76.89   17.40
   4   4   1   95.89   15.50
   4   4   1   92.99   18.10
   4   4   1   82.09   13.60
   4   4   1   73.29   10.40
  -5  -4  -1   21.20   10.10
  -5  -4  -1   44.60   15.00
  -5  -4  -1   31.00   11.60
  -5  -4  -1   18.80    9.80
  -5  -4  -1   44.20   14.60
   5   4   1   42.90    8.70
   5   4   1   35.10   11.90
   5   4   1   36.70   15.10
   5   4   1   22.10   10.60
   5   4   1   35.50   11.90
  -6  -4  -1   30.00   19.70
  -6  -4  -1   16.50    7.10
  -6  -4  -1    9.60    8.50
  -6  -4  -1   24.10   12.10
  -6  -4  -1   12.90   11.30
   6   4   1    8.40   13.00
   6   4   1    9.90   10.50
   6   4   1   12.60   12.20
   6   4   1    9.40    9.60
   6   4   1    9.60    6.60
  -7  -4  -1   82.99   20.90
  -7  -4  -1  185.78   32.30
  -7  -4  -1   96.49   18.60
  -7  -4  -1   83.89   12.10
  -7  -4  -1  100.69   16.20
   7   4   1   95.59   18.10
   7   4   1  119.69   28.20
   7   4   1   86.59   17.40
   7   4   1  102.19   12.90
  -8  -4  -1   28.40    8.50
  -8  -4  -1   27.30    9.80
  -8  -4  -1   20.00   14.40
   8   4   1   18.40   12.70
   8   4   1   20.40   15.00
   8   4   1   39.70    9.20
   8   4   1   46.70   15.50
  -9  -4  -1   31.20   18.10
  -9  -4  -1    8.60    6.80
   9   4   1   19.10    8.00
   9   4   1    6.30   14.10
   9   4   1    7.50   16.10
   9   4   1   25.40   13.50
 -10  -4  -1    4.50   13.80
 -10  -4  -1   11.50   13.10
 -10  -4  -1   -1.80    6.40
 -10  -4  -1   55.19   17.60
 -10  -4  -1   -0.50    3.40
  10   4   1    4.40   17.10
  10   4   1    4.10   13.60
  10   4   1    9.90   13.40
 -11  -4  -1   59.59   18.30
 -11  -4  -1   14.40    7.70
 -11  -4  -1   38.10   17.20
  11   4   1   49.40   20.20
  11   4   1   40.00   20.40
  11   4   1   34.80   14.90
 -12  -4  -1   64.29   19.60
  12   4   1   51.99   24.10
  12   4   1   46.70   19.00
  12   4   1  135.69   35.80
 -13  -4  -1   -5.50    5.40
 -13  -4  -1   -0.20   10.60
 -13  -4  -1    8.30   17.00
  13   4   1   -2.80   16.60
  13   4   1   14.70   13.20
  13   4   1  -58.79   24.30
 -14  -4  -1   17.10   18.40
 -14  -4  -1  -28.50   15.50
 -14  -4  -1   -9.00    8.10
  14   4   1  -36.30   23.30
 -15  -4  -1  -33.10   21.90
 -15  -4  -1    8.00   19.00
 -16  -4  -1  -11.70   17.00
 -17  -4  -1   -1.30   18.80
 -18  -4  -1   -3.70   19.10
 -23   5   1   -1.90   17.00
 -22   5   1   -1.30   14.70
 -21   5   1  -26.40   12.60
 -20   5   1    4.10   16.00
  19  -5  -1   30.00   16.40
 -19   5   1   67.19   20.90
  18  -5  -1    1.30   11.20
 -18   5   1   17.90   16.80
 -18   5   1   -1.60    9.10
  17  -5  -1   12.20   14.80
  17  -5  -1   27.20   15.00
  17  -5  -1    6.20   16.10
 -17   5   1   28.40   18.00
 -17   5   1   50.89   15.90
  16  -5  -1   47.70   15.30
  16  -5  -1   30.20   12.30
  16  -5  -1   35.00   15.60
  16  -5  -1   39.00    5.10
 -16   5   1   51.39   18.60
  15  -5  -1   66.69    9.10
  15  -5  -1   62.99   15.70
  15  -5  -1   69.49   15.80
  15  -5  -1   62.79   18.20
  15  -5  -1   62.69    8.10
 -15   5   1   85.39   16.70
 -15   5   1   75.89   17.90
 -15   5   1   58.49   18.70
  14  -5  -1   19.10   11.20
  14  -5  -1    9.40    5.60
 -14   5   1   -6.70   12.50
 -14   5   1   14.50    9.10
 -14   5   1   13.10   13.50
  13  -5  -1  155.48   19.50
  13  -5  -1  155.68   23.30
  13  -5  -1  167.18   14.60
 -13   5   1  164.78   18.80
 -13   5   1  167.38   19.00
 -13   5   1  135.09   21.20
  12  -5  -1  126.59   19.10
  12  -5  -1  134.09   13.80
  12  -5  -1  126.59   17.60
  12  -5  -1  127.19   11.00
 -12   5   1  131.89   15.40
 -12   5   1  137.69   20.70
 -12   5   1  133.79   16.30
 -12   5   1  116.29   13.60
  11  -5  -1   57.99    8.50
  11  -5  -1   59.79   11.30
  11  -5  -1   62.79   12.60
  11  -5  -1   49.90   13.40
 -11   5   1   65.49   10.60
 -11   5   1   64.79   13.50
 -11   5   1   70.19   14.10
 -11   5   1   70.49   11.70
  10  -5  -1   98.49   12.90
  10  -5  -1   79.49   10.90
  10  -5  -1  102.59   10.70
  10  -5  -1   85.39   14.50
 -10   5   1   93.09   11.60
 -10   5   1   88.39   10.30
 -10   5   1  117.49   15.70
 -10   5   1   78.89   13.90
   9  -5  -1  114.39   10.80
   9  -5  -1  104.59   14.20
   9  -5  -1  106.29   10.90
   9  -5  -1  100.99   11.20
  -9   5   1   92.49   11.10
  -9   5   1   83.99   12.10
  -9   5   1   99.99    9.70
   8  -5  -1   64.29   10.70
   8  -5  -1   64.49    8.80
   8  -5  -1   75.89    8.60
   8  -5  -1   80.79    9.50
  -8   5   1   58.49    9.60
  -8   5   1  104.39   13.30
   7  -5  -1  262.07   15.20
   7  -5  -1  265.87   17.50
  -7   5   1  245.28   14.50
  -7   5   1  243.98   12.60
   6  -5  -1   86.49    9.80
   6  -5  -1   68.29    9.90
  -6   5   1   79.49    7.80
   5  -5  -1  294.97   17.90
   5  -5  -1  323.57   15.30
   5  -5  -1  314.17   12.30
   5  -5  -1  267.47   12.10
   5  -5  -1  278.47   12.50
  -5   5   1  308.97   14.60
  -5   5   1  278.97   12.50
   4  -5  -1 1440.46   41.00
   4  -5  -1 1425.36   39.60
   4  -5  -1 1466.35   43.10
  -4   5   1 1470.75   43.60
  -4   5   1 1422.26   38.40
  -4   5   1 1431.96   39.00
  -4   5   1 1425.76   38.20
   3  -5  -1   61.69    9.50
   3  -5  -1   57.29    9.80
   3  -5  -1   69.59    8.20
   3  -5  -1   52.09    8.40
   3  -5  -1   57.69    8.50
  -3   5   1   53.29    8.10
  -3   5   1   78.09    9.80
  -3   5   1   79.79    9.80
  -3   5   1   76.29   10.10
  -3   5   1   74.99   10.10
   2  -5  -1  447.56   21.60
   2  -5  -1  397.26   20.70
   2  -5  -1  387.96   21.20
   2  -5  -1  440.76   21.00
   2  -5  -1  431.16   20.70
  -2   5   1  406.06   21.10
  -2   5   1  413.66   17.50
  -2   5   1  426.16   20.70
  -2   5   1  421.56   20.80
  -2   5   1  421.86   17.10
   1  -5  -1  169.88   17.10
   1  -5  -1  173.48   16.40
   1  -5  -1  184.08   15.10
   1  -5  -1  169.18   14.70
   1  -5  -1  170.78   13.80
  -1   5   1  188.88   13.90
  -1   5   1  159.38   15.90
  -1   5   1  161.38   16.80
  -1   5   1  195.78   15.30
   0  -5  -1 1038.10   41.70
   0  -5  -1 1040.00   37.10
   0  -5  -1 1037.50   36.20
   0  -5  -1 1026.40   36.50
   0   5   1 1066.59   36.50
   0   5   1 1025.10   41.40
   0   5   1 1017.70   36.70
   0   5   1 1056.69   36.60
  -1  -5  -1    4.00    6.20
  -1  -5  -1   -3.30    7.40
  -1  -5  -1    8.60    7.30
  -1  -5  -1    4.10    7.80
  -1  -5  -1    0.30    5.80
   1   5   1   11.50    8.10
   1   5   1   11.80    7.90
   1   5   1    2.30    6.00
   1   5   1    4.30    7.40
  -2  -5  -1  334.77   27.20
  -2  -5  -1  447.26   25.80
  -2  -5  -1  339.37   30.70
  -2  -5  -1  337.77   23.60
  -2  -5  -1  318.07   25.60
   2   5   1  328.07   23.60
   2   5   1  358.66   23.20
   2   5   1  359.56   20.40
   2   5   1  343.17   26.60
  -3  -5  -1   -3.30    5.20
  -3  -5  -1   -6.10   11.90
  -3  -5  -1   18.20    9.20
  -3  -5  -1    5.20   14.10
  -3  -5  -1    0.40    8.10
   3   5   1    3.50   11.20
   3   5   1    2.30    7.80
   3   5   1   10.10    7.80
   3   5   1    0.00    5.60
  -4  -5  -1   32.40   13.30
  -4  -5  -1   54.39   10.20
  -4  -5  -1   63.49   22.50
  -4  -5  -1   31.60   11.40
  -4  -5  -1   57.89   13.40
   4   5   1   23.00   10.60
   4   5   1   43.50    9.30
   4   5   1   83.89   23.00
   4   5   1   55.89   12.30
  -5  -5  -1   54.09   10.80
  -5  -5  -1   30.00   11.20
  -5  -5  -1   70.59   19.00
  -5  -5  -1   28.60   11.70
  -5  -5  -1   38.70   12.80
   5   5   1   49.50   13.90
   5   5   1   44.20    9.70
   5   5   1   35.90   14.20
   5   5   1   42.20   12.00
  -6  -5  -1  180.08   32.90
  -6  -5  -1   72.09   14.40
  -6  -5  -1   94.09   19.70
  -6  -5  -1  104.79   13.60
  -6  -5  -1   80.19   17.30
   6   5   1  104.49   19.60
   6   5   1   93.99   17.00
   6   5   1  113.09   23.30
   6   5   1   92.49   13.20
  -7  -5  -1   16.30   17.60
  -7  -5  -1   32.80   14.90
  -7  -5  -1   16.70    8.90
  -7  -5  -1    0.70   12.90
   7   5   1   23.60   20.80
   7   5   1   22.90   14.40
   7   5   1    4.30   11.10
   7   5   1    7.70    7.60
  -8  -5  -1   45.20   15.80
  -8  -5  -1   89.39   23.50
  -8  -5  -1   81.49   13.00
   8   5   1   84.59   22.80
   8   5   1   75.99   19.10
   8   5   1   88.79   18.20
  -9  -5  -1  250.37   32.40
  -9  -5  -1  248.98   34.00
  -9  -5  -1  209.68   34.20
  -9  -5  -1  190.88   17.40
   9   5   1  196.68   31.70
   9   5   1  221.58   29.60
   9   5   1  291.67   38.80
   9   5   1  291.47   34.80
 -10  -5  -1   -0.80    4.80
 -10  -5  -1   -9.10   28.30
 -10  -5  -1   -5.60    4.00
 -10  -5  -1   16.70   22.50
 -10  -5  -1   20.40   14.40
  10   5   1   -5.80   14.80
  10   5   1   10.40   15.00
  10   5   1   -3.50   10.90
  10   5   1    4.90   20.00
 -11  -5  -1   73.89   42.30
 -11  -5  -1    4.40    5.80
 -11  -5  -1   31.90   18.00
  11   5   1   22.20   14.40
  11   5   1   15.90   22.30
  11   5   1   38.70   17.80
 -12  -5  -1  170.28   28.70
  12   5   1   81.09   34.70
  12   5   1   94.79   23.90
  12   5   1  180.68   41.60
 -13  -5  -1  -11.20    6.60
 -13  -5  -1   62.09   21.90
 -13  -5  -1    4.20   14.60
  13   5   1  -32.50   31.90
 -14  -5  -1   16.40   18.50
 -14  -5  -1    7.80   19.40
 -15  -5  -1   14.90   20.00
 -15  -5  -1   23.40   31.50
 -16  -5  -1   26.80   21.70
 -17  -5  -1   26.00   21.40
 -18  -5  -1   -9.60   18.90
 -23   6   1   -7.00   15.80
 -22   6   1   -1.00   13.20
 -21   6   1    3.50   15.30
  20  -6  -1   12.80   14.20
 -20   6   1   31.00   17.80
  19  -6  -1   12.30   12.30
  19  -6  -1  -16.60   16.60
 -19   6   1   25.40   18.40
  18  -6  -1   24.60   12.30
  18  -6  -1   13.80   15.90
 -18   6   1   -4.00   16.50
  17  -6  -1    3.40    6.70
  17  -6  -1    3.20    4.40
  17  -6  -1    7.60   14.40
  17  -6  -1   -4.70   10.50
  17  -6  -1    1.30   11.20
 -17   6   1    1.20   15.60
 -17   6   1   -3.80    6.30
 -17   6   1   18.90   17.40
  16  -6  -1   22.50    6.50
  16  -6  -1   31.90   14.90
  16  -6  -1   23.30   11.20
  16  -6  -1   27.90   11.80
 -16   6   1    5.00   15.10
 -16   6   1    9.10   10.30
  15  -6  -1   -5.00    9.20
  15  -6  -1   18.10   12.90
  15  -6  -1   -3.40    5.60
  15  -6  -1    5.10    9.00
 -15   6   1   12.70   19.30
 -15   6   1   12.30    8.90
  14  -6  -1    4.90    6.10
  14  -6  -1    4.00    9.70
  14  -6  -1   14.40   11.30
 -14   6   1   -0.80    7.90
 -14   6   1   -8.80   12.00
 -14   6   1    7.60    7.70
  13  -6  -1   73.89   16.80
  13  -6  -1   -0.30    6.20
  13  -6  -1   -2.90    3.90
  13  -6  -1    2.60    8.60
 -13   6   1    9.80   12.20
 -13   6   1    8.60    7.70
 -13   6   1    0.00   12.00
 -13   6   1    9.10   11.60
  12  -6  -1   58.49    8.80
  12  -6  -1   57.49   14.60
  12  -6  -1   70.39   12.00
 -12   6   1   74.09   14.50
 -12   6   1   57.99   14.50
  11  -6  -1    7.40    6.50
  11  -6  -1   18.80    9.50
  11  -6  -1   20.30    7.70
  11  -6  -1   12.20    6.40
 -11   6   1    8.50    9.40
 -11   6   1    9.90   10.80
  10  -6  -1   -2.70    5.20
  10  -6  -1    1.50    4.90
  10  -6  -1    5.00    7.30
  10  -6  -1   -0.90    5.20
 -10   6   1    2.90    9.00
   9  -6  -1   73.49    9.70
   9  -6  -1   66.59   11.40
   9  -6  -1   67.49    8.50
  -9   6   1   90.59   13.50
   8  -6  -1    3.40    6.60
   8  -6  -1   -1.20    5.50
   8  -6  -1    3.20    5.50
  -8   6   1    8.20    6.50
  -8   6   1    0.10    7.70
   7  -6  -1  263.27   19.60
   7  -6  -1  252.67   16.20
  -7   6   1  272.57   22.70
  -7   6   1  252.77   12.50
   6  -6  -1  461.35   16.70
   6  -6  -1  490.05   25.20
   6  -6  -1  472.85   19.80
   6  -6  -1  466.15   17.10
  -6   6   1  463.05   19.70
  -6   6   1  450.85   17.20
   5  -6  -1  663.53   23.70
   5  -6  -1  711.73   28.60
  -5   6   1  717.03   28.70
  -5   6   1  644.54   21.90
  -5   6   1  690.73   22.60
  -5   6   1  668.13   23.80
  -5   6   1  664.03   26.80
   4  -6  -1 1143.99   36.90
   4  -6  -1 1151.98   45.70
   4  -6  -1 1141.19   38.60
  -4   6   1 1141.69   35.50
  -4   6   1 1144.19   34.40
  -4   6   1 1210.38   39.60
  -4   6   1 1151.88   33.70
   3  -6  -1 1237.98   42.10
   3  -6  -1 1314.27   42.00
   3  -6  -1 1302.97   42.20
   3  -6  -1 1256.67   39.40
  -3   6   1 1218.48   40.30
  -3   6   1 1270.77   37.50
  -3   6   1 1264.17   41.70
  -3   6   1 1307.87   41.80
  -3   6   1 1286.17   37.40
   2  -6  -1  419.06   19.70
   2  -6  -1  426.26   24.70
   2  -6  -1  506.95   24.30
   2  -6  -1  471.95   28.70
  -2   6   1  485.05   23.20
  -2   6   1  427.26   24.10
  -2   6   1  451.25   20.10
  -2   6   1  432.66   18.70
  -2   6   1  474.35   24.30
   1  -6  -1   61.19   14.00
   1  -6  -1   32.20    8.80
   1  -6  -1   37.70    9.10
   1  -6  -1   58.19   10.40
   1  -6  -1   35.10    7.70
  -1   6   1   58.19   13.20
  -1   6   1   33.10    7.40
  -1   6   1   43.40   11.30
  -1   6   1   47.30    9.90
   0  -6  -1  929.11   40.10
   0  -6  -1  901.41   36.20
   0  -6  -1  895.91   41.10
   0  -6  -1  856.41   34.90
   0  -6  -1  910.21   35.20
   0   6   1  886.31   40.60
   0   6   1  902.71   35.10
   0   6   1  899.71   36.30
  -1  -6  -1   23.50    8.90
  -1  -6  -1   36.40    9.30
  -1  -6  -1   59.09   11.60
  -1  -6  -1   26.10   10.50
  -1  -6  -1   30.50   10.00
   1   6   1   30.00    9.70
   1   6   1   32.70    9.80
   1   6   1   32.40    9.10
   1   6   1   56.59   18.10
  -2  -6  -1   53.29   11.30
  -2  -6  -1  179.58   35.80
  -2  -6  -1   64.99   12.40
  -2  -6  -1   59.39   12.50
  -2  -6  -1   65.29   11.80
   2   6   1   45.40    9.80
   2   6   1   75.09   13.50
   2   6   1   55.29   11.90
   2   6   1   83.99   22.70
  -3  -6  -1    2.90    7.10
  -3  -6  -1   -8.90   16.00
  -3  -6  -1   10.40    9.20
  -3  -6  -1    1.80    8.60
  -3  -6  -1   -0.20    7.90
  -3  -6  -1   -6.60    8.90
   3   6   1   12.80    9.90
   3   6   1   -1.40    7.00
   3   6   1    2.80    7.80
   3   6   1   -0.70    9.10
  -4  -6  -1   92.99   35.10
  -4  -6  -1  116.29   21.80
  -4  -6  -1  108.99   14.00
  -4  -6  -1   79.69   15.10
   4   6   1  106.39   18.30
   4   6   1  101.69   15.80
   4   6   1   99.89   13.60
   4   6   1   83.19   16.60
  -5  -6  -1   23.00    9.20
  -5  -6  -1   28.00   17.20
  -5  -6  -1   26.30   12.60
  -5  -6  -1   17.70   11.70
  -5  -6  -1   17.80   11.30
   5   6   1   19.70   12.20
   5   6   1   18.40   11.30
   5   6   1   45.00   16.20
   5   6   1   10.90    8.60
  -6  -6  -1   27.20   11.10
  -6  -6  -1  103.99   31.60
  -6  -6  -1   81.29   25.10
  -6  -6  -1   49.30   15.00
  -6  -6  -1   59.49   11.60
   6   6   1   74.69   23.00
   6   6   1   85.39   27.40
   6   6   1   56.19   16.80
  -7  -6  -1   14.40   13.30
  -7  -6  -1    4.70   15.30
  -7  -6  -1   21.50   13.40
  -7  -6  -1   12.30    7.50
  -7  -6  -1   11.40    9.10
   7   6   1    5.30   18.40
   7   6   1    5.20   15.70
   7   6   1   20.80   14.20
  -8  -6  -1  125.99   33.00
  -8  -6  -1  120.29   15.70
  -8  -6  -1  177.98   32.60
   8   6   1  106.29   34.30
   8   6   1  271.07   56.79
   8   6   1  178.28   28.70
   8   6   1  157.38   31.60
  -9  -6  -1    3.90    5.00
  -9  -6  -1   17.60   16.50
  -9  -6  -1   28.50   20.80
  -9  -6  -1   -3.50   13.30
   9   6   1    0.10   13.70
   9   6   1   21.40   15.60
   9   6   1   16.50   16.20
   9   6   1   10.60   18.60
 -10  -6  -1   -9.30    4.10
 -10  -6  -1   29.40   16.70
 -10  -6  -1   -3.30    5.50
  10   6   1   22.50   15.60
  10   6   1   -1.20   16.30
  10   6   1  -28.60   18.40
 -11  -6  -1   -2.00    5.40
 -11  -6  -1   -5.80   15.20
 -11  -6  -1   17.90   17.20
 -11  -6  -1   -9.40   10.60
  11   6   1  -40.70   16.80
  11   6   1    5.50   15.10
  11   6   1   -7.40   13.00
 -12  -6  -1    1.20   14.50
 -12  -6  -1   88.39   24.60
 -12  -6  -1   -3.40   12.00
 -13  -6  -1  -14.90   18.40
 -13  -6  -1   71.49   22.70
 -14  -6  -1    2.30   29.70
 -14  -6  -1    3.30   19.20
 -15  -6  -1  -15.80   20.20
 -16  -6  -1   22.50   22.40
 -17  -6  -1   -0.10   19.40
 -24   7   1  113.89   26.00
 -23   7   1   19.20   19.00
 -22   7   1   -2.70   27.50
 -21   7   1   21.60   17.10
  20  -7  -1   33.10   22.70
 -20   7   1   70.69   20.00
  19  -7  -1  -24.30   10.10
  19  -7  -1    0.70   21.70
  19  -7  -1  -16.00    8.00
 -19   7   1  -11.70   15.80
  18  -7  -1    3.80    8.00
  18  -7  -1   -1.50    4.50
  18  -7  -1   -8.20    9.90
  18  -7  -1  -14.60   13.20
  18  -7  -1   -8.60    8.30
 -18   7   1   23.00   17.60
  17  -7  -1   -8.00    8.30
  17  -7  -1  -15.10    5.40
  17  -7  -1  -21.80   10.50
  17  -7  -1   -3.00   10.10
 -17   7   1   20.30   17.30
  16  -7  -1   32.50    9.50
  16  -7  -1   74.29   15.30
  16  -7  -1   29.60    8.10
  16  -7  -1   55.19   12.40
  16  -7  -1   53.19   17.00
 -16   7   1   37.40   17.90
  15  -7  -1   12.10   11.30
  15  -7  -1    7.00    7.40
  15  -7  -1    5.50    8.60
  14  -7  -1   63.89   16.20
  14  -7  -1   67.89   12.10
  14  -7  -1   59.89   11.40
  14  -7  -1   54.79    6.80
 -14   7   1   62.39   16.80
  13  -7  -1   81.79   12.00
  13  -7  -1   47.90   14.00
  13  -7  -1   66.19    9.10
 -13   7   1   74.39   16.80
  12  -7  -1   81.99   10.60
  12  -7  -1  101.29   12.20
  12  -7  -1   67.99   13.90
 -12   7   1  113.89   18.10
  11  -7  -1  142.29   13.30
  11  -7  -1  121.39   16.10
 -11   7   1  152.78   16.30
  10  -7  -1  278.67   21.50
  10  -7  -1  320.87   25.00
  10  -7  -1  309.77   18.20
 -10   7   1  307.27   19.50
   9  -7  -1  115.39   14.80
   9  -7  -1  146.09   13.80
   9  -7  -1  118.69   14.40
  -9   7   1  129.49   10.50
  -9   7   1  133.29   13.40
   8  -7  -1  266.47   17.20
   8  -7  -1  275.67   21.20
  -8   7   1  242.68   15.60
  -8   7   1  258.37   13.40
   7  -7  -1  811.12   33.90
   7  -7  -1  804.12   28.10
   7  -7  -1  794.62   24.70
  -7   7   1  781.92   25.40
  -7   7   1  806.32   28.70
   6  -7  -1   12.00    6.20
   6  -7  -1    7.90    7.00
   6  -7  -1    8.40    4.90
  -6   7   1   26.80    8.10
  -6   7   1   19.50    7.90
  -6   7   1   12.30    5.30
  -6   7   1   12.00    5.00
  -6   7   1    3.30    8.40
   5  -7  -1  179.28   15.00
   5  -7  -1  194.48   18.10
   5  -7  -1  219.68   18.10
  -5   7   1  205.58   12.80
  -5   7   1  188.88   17.20
  -5   7   1  168.68   13.40
  -5   7   1  197.38   23.70
   4  -7  -1  398.26   18.30
   4  -7  -1  462.35   25.10
   4  -7  -1  401.66   22.30
   4  -7  -1  409.16   22.60
   4  -7  -1  411.36   23.20
  -4   7   1  446.16   29.70
  -4   7   1  390.06   20.80
  -4   7   1  430.16   23.50
  -4   7   1  381.66   21.30
  -4   7   1  416.56   18.70
   3  -7  -1   73.49   11.50
   3  -7  -1   99.39   11.00
   3  -7  -1   90.09   13.30
   3  -7  -1  102.29   15.80
   3  -7  -1   79.09   11.50
  -3   7   1   93.89   11.50
  -3   7   1   80.79   12.40
  -3   7   1  103.39   13.40
  -3   7   1  109.99   14.40
  -3   7   1   82.79   11.50
   2  -7  -1    1.90    8.70
   2  -7  -1    4.20    5.60
   2  -7  -1   12.30    7.40
   2  -7  -1    9.90    9.10
   2  -7  -1    9.70    7.70
  -2   7   1   -1.30    9.10
  -2   7   1    4.10    9.40
  -2   7   1    9.20    5.80
  -2   7   1    7.40    7.60
  -2   7   1   16.20    9.60
   1  -7  -1   96.39   13.70
   1  -7  -1   83.59   15.80
   1  -7  -1   89.89   12.70
   1  -7  -1   67.79   10.50
   1  -7  -1   80.69   15.20
  -1   7   1   83.09   11.30
  -1   7   1   84.89   14.90
  -1   7   1  108.59   18.50
  -1   7   1   67.09   11.60
   0  -7  -1  161.78   21.70
   0  -7  -1  179.28   17.90
   0  -7  -1  203.78   19.40
   0  -7  -1  182.18   21.60
   0  -7  -1  200.68   17.90
   0   7   1  195.18   19.90
   0   7   1  196.18   18.10
   0   7   1  153.28   19.60
   0   7   1  172.48   21.70
  -1  -7  -1   64.49   12.50
  -1  -7  -1   79.89   13.50
  -1  -7  -1   51.29   14.00
  -1  -7  -1   53.79   10.90
  -1  -7  -1   66.19   16.60
   1   7   1  102.09   15.30
   1   7   1  155.88   32.50
   1   7   1   60.19   12.30
   1   7   1   72.69   16.60
  -2  -7  -1   87.39   14.20
  -2  -7  -1  104.59   15.00
  -2  -7  -1  145.19   25.80
  -2  -7  -1   82.89   16.10
  -2  -7  -1  109.19   16.40
  -2  -7  -1  115.69   21.20
   2   7   1  108.39   16.30
   2   7   1  135.59   22.50
   2   7   1   99.19   20.10
   2   7   1  117.19   16.30
  -3  -7  -1  464.95   27.40
  -3  -7  -1  396.66   30.20
  -3  -7  -1  444.66   35.70
  -3  -7  -1  405.16   30.40
  -3  -7  -1  430.36   30.40
  -3  -7  -1  479.35   38.70
   3   7   1  568.34   46.00
   3   7   1  468.25   44.00
   3   7   1  404.46   29.40
   3   7   1  428.46   31.20
  -4  -7  -1  228.08   29.20
  -4  -7  -1  195.98   21.90
  -4  -7  -1  204.88   30.80
  -4  -7  -1  238.58   26.40
  -4  -7  -1  213.88   20.80
   4   7   1  240.88   26.80
   4   7   1  198.88   27.80
   4   7   1  209.08   24.30
   4   7   1  313.97   45.20
  -5  -7  -1   -3.60    7.60
  -5  -7  -1    2.10   10.80
  -5  -7  -1   16.00   16.60
  -5  -7  -1    6.80    9.10
  -5  -7  -1    9.00   12.80
   5   7   1  -11.80   10.10
   5   7   1   17.40   16.30
   5   7   1   -2.20   13.50
  -6  -7  -1   -0.30    7.30
  -6  -7  -1   -3.70   14.30
  -6  -7  -1    6.00   13.70
  -6  -7  -1    5.90   11.10
  -6  -7  -1   -0.50    7.20
   6   7   1   13.10   17.50
   6   7   1   11.10   14.40
   6   7   1    5.30   21.50
  -7  -7  -1  220.38   20.00
  -7  -7  -1  125.19   24.10
  -7  -7  -1  158.58   30.30
  -7  -7  -1  184.78   33.50
   7   7   1  172.38   39.90
   7   7   1  185.38   32.50
   7   7   1  205.78   29.20
   7   7   1  251.37   46.50
  -8  -7  -1   90.89   14.30
  -8  -7  -1  152.68   35.00
  -8  -7  -1  112.69   29.70
  -8  -7  -1  101.79   21.60
   8   7   1  109.59   30.70
   8   7   1   83.29   20.80
   8   7   1   75.59   19.00
   8   7   1  104.79   26.60
  -9  -7  -1  -11.90    5.00
  -9  -7  -1    2.20   16.20
   9   7   1   35.50   19.70
   9   7   1   -0.50   14.30
 -10  -7  -1    6.80   16.80
 -10  -7  -1  -14.10    5.50
 -10  -7  -1   -6.20   12.10
  10   7   1  -19.90   24.40
 -11  -7  -1  -19.90    9.60
 -11  -7  -1  -26.20   17.10
 -11  -7  -1  -17.20    6.50
  11   7   1   31.50   19.70
  11   7   1  -20.90   12.80
 -12  -7  -1  -33.60   13.10
 -12  -7  -1   11.90   18.90
 -13  -7  -1  -51.99   19.90
 -13  -7  -1   34.50   20.80
 -14  -7  -1   -4.40   29.60
 -15  -7  -1   49.70   22.80
 -16  -7  -1   -0.90   19.20
 -24   8   1   20.20   19.70
 -23   8   1    6.90   17.80
 -21   8   1   30.90   17.90
  20  -8  -1   11.80   19.00
 -20   8   1   16.80   17.10
  19  -8  -1   -0.20   13.70
  19  -8  -1  -12.30    9.10
  19  -8  -1   -9.50    3.90
 -19   8   1   14.20   17.30
  18  -8  -1   12.60    7.10
  18  -8  -1   10.80    8.70
  18  -8  -1    9.90    8.20
  18  -8  -1   -4.80   13.00
  18  -8  -1    4.40    8.90
 -18   8   1   -4.80   15.70
  17  -8  -1   53.09   16.00
  17  -8  -1   42.00   10.00
  17  -8  -1   51.59   11.20
  17  -8  -1   58.39   12.10
 -17   8   1   75.39   20.20
  16  -8  -1   10.60    8.30
  16  -8  -1   29.70   21.40
  16  -8  -1   30.20    9.60
 -16   8   1   32.10   17.10
  15  -8  -1   21.90    7.50
  15  -8  -1   24.10   13.40
  15  -8  -1   17.10    8.30
  14  -8  -1   16.60    5.80
  14  -8  -1   16.20   11.60
 -14   8   1   11.70   13.10
  13  -8  -1   55.69   13.80
  13  -8  -1   81.29   15.40
  13  -8  -1   83.99   10.80
 -13   8   1  106.89   18.50
  12  -8  -1  258.17   25.90
  12  -8  -1  256.87   23.90
  12  -8  -1  247.68   17.20
 -12   8   1  250.47   20.40
  11  -8  -1   85.69   12.10
  11  -8  -1   52.59   13.00
  11  -8  -1   63.39   11.90
 -11   8   1  100.89   16.60
  10  -8  -1  199.38   16.90
  10  -8  -1  177.38   20.20
 -10   8   1  181.68   15.80
 -10   8   1  200.18   13.00
   9  -8  -1  464.85   23.40
   9  -8  -1  486.35   29.20
  -9   8   1  485.95   19.70
  -9   8   1  502.05   23.40
   8  -8  -1 2455.15   66.39
   8  -8  -1 2498.85   62.69
   8  -8  -1 2561.54   76.09
  -8   8   1 2459.75   63.39
  -8   8   1 2465.45   67.69
   7  -8  -1 2069.29   63.59
   7  -8  -1 2081.59   53.99
   7  -8  -1 1949.80   54.29
  -7   8   1 1927.41   51.29
  -7   8   1 1959.40   56.09
  -7   8   1 2012.20   52.19
  -7   8   1 1994.70   53.19
   6  -8  -1   54.99   12.10
   6  -8  -1   52.09   10.00
   6  -8  -1   61.79   11.20
  -6   8   1   70.49   11.80
  -6   8   1   87.39   10.70
  -6   8   1   87.09   13.30
  -6   8   1  105.59   12.80
   5  -8  -1    4.90    7.00
   5  -8  -1   18.10    9.40
   5  -8  -1    7.60    7.50
   5  -8  -1   14.20    8.40
   5  -8  -1   13.90    4.60
  -5   8   1   22.70    9.20
  -5   8   1   18.30    9.50
  -5   8   1   10.20    7.70
  -5   8   1   19.50    7.60
  -5   8   1   10.20    7.20
   4  -8  -1  222.18   19.60
   4  -8  -1  193.48   13.30
   4  -8  -1  208.78   19.40
   4  -8  -1  204.48   18.40
   4  -8  -1  200.98   21.90
  -4   8   1  214.58   15.50
  -4   8   1  220.08   18.40
  -4   8   1  197.28   18.40
  -4   8   1  195.48   14.60
  -4   8   1  183.48   16.90
   3  -8  -1  337.57   23.50
   3  -8  -1  356.66   23.20
   3  -8  -1  316.27   18.40
   3  -8  -1  308.37   24.00
   3  -8  -1  330.37   23.40
  -3   8   1  323.47   18.30
  -3   8   1  314.27   23.40
  -3   8   1  278.47   21.40
  -3   8   1  318.87   18.50
  -3   8   1  334.97   22.70
   2  -8  -1  195.78   21.70
   2  -8  -1  193.08   19.60
   2  -8  -1  193.78   19.00
   2  -8  -1  225.48   21.50
   2  -8  -1  190.18   16.50
  -2   8   1  166.98   20.00
  -2   8   1  182.58   19.40
  -2   8   1  193.48   16.00
  -2   8   1  164.78   15.10
  -2   8   1  213.08   18.90
   1  -8  -1  476.65   31.00
   1  -8  -1  542.95   27.60
   1  -8  -1  448.16   27.50
   1  -8  -1  480.05   32.90
   1  -8  -1  475.15   28.50
  -1   8   1  510.75   28.80
  -1   8   1  520.05   31.30
  -1   8   1  493.05   26.30
   0  -8  -1   52.99   11.30
   0  -8  -1   49.20   12.10
   0  -8  -1   63.59   12.70
   0  -8  -1   48.60   14.40
   0  -8  -1   54.29   15.10
   0   8   1   67.59   14.10
   0   8   1   46.70   12.00
   0   8   1   61.99   11.60
   0   8   1   65.89   18.30
  -1  -8  -1  142.69   24.30
  -1  -8  -1  136.79   19.10
  -1  -8  -1  112.99   15.60
  -1  -8  -1  178.38   24.90
  -1  -8  -1  174.68   21.10
   1   8   1  169.38   26.20
   1   8   1  109.59   26.00
   1   8   1  176.08   21.20
  -2  -8  -1  111.99   17.40
  -2  -8  -1  125.59   24.70
  -2  -8  -1   82.89   17.30
  -2  -8  -1   74.09   14.90
  -2  -8  -1   88.79   15.20
  -2  -8  -1  151.08   25.20
   2   8   1  124.79   23.30
   2   8   1  189.48   40.40
   2   8   1  112.69   17.60
   2   8   1  140.99   20.30
  -3  -8  -1  558.54   36.30
  -3  -8  -1  569.74   36.40
  -3  -8  -1  575.94   32.10
  -3  -8  -1  508.05   35.10
  -3  -8  -1  532.65   40.80
   3   8   1  562.54   36.90
   3   8   1  566.24   42.30
   3   8   1  557.94   40.30
   3   8   1  498.45   33.70
  -4  -8  -1   53.69   12.60
  -4  -8  -1   77.09   21.60
  -4  -8  -1   84.29   17.60
  -4  -8  -1   55.99   20.60
  -4  -8  -1   43.60   12.50
   4   8   1  114.39   29.50
   4   8   1   45.20   15.50
   4   8   1   43.10   17.90
  -5  -8  -1    4.60    8.80
  -5  -8  -1   25.20   12.70
  -5  -8  -1   19.20   15.20
  -5  -8  -1    5.30    8.30
  -5  -8  -1   12.90   18.00
   5   8   1   57.69   21.30
   5   8   1    8.50   11.40
   5   8   1   49.10   26.40
  -6  -8  -1   -5.40   10.50
  -6  -8  -1   11.30   18.80
  -6  -8  -1    0.60   19.20
  -6  -8  -1   -2.90    7.20
  -6  -8  -1    5.80    7.70
   6   8   1    5.00   20.90
   6   8   1    0.80   12.10
   6   8   1   -1.10   14.90
  -7  -8  -1    7.70   15.30
  -7  -8  -1   16.50   13.10
  -7  -8  -1    5.40    9.10
  -7  -8  -1    7.90   28.00
   7   8   1    8.10   13.70
   7   8   1   26.60   19.10
   7   8   1   15.30   16.80
   7   8   1   15.70   21.80
  -8  -8  -1   80.29   17.80
  -8  -8  -1   78.49   24.70
   8   8   1   93.29   24.00
   8   8   1   92.09   28.20
   8   8   1   96.49   26.10
  -9  -8  -1  132.49   30.40
  -9  -8  -1   83.39   18.80
   9   8   1  184.28   43.60
   9   8   1  129.09   27.10
   9   8   1  105.29   31.50
 -10  -8  -1  295.97   57.99
  10   8   1  131.09   28.80
  10   8   1  113.19   29.40
 -11  -8  -1   -4.80   19.40
 -12  -8  -1   25.70   20.30
 -13  -8  -1   -3.80   17.60
 -14  -8  -1   -8.20   18.30
 -15  -8  -1    6.00   19.80
 -16  -8  -1   52.09   24.30
  16   8   1    8.30   15.10
 -24   9   1  -12.00   16.50
 -23   9   1    0.50   12.10
 -22   9   1   10.90   15.80
 -21   9   1    8.70   15.60
  20  -9  -1   36.00   20.70
 -20   9   1   30.70   18.70
  19  -9  -1  -19.40    8.20
  19  -9  -1   -0.70   14.40
  19  -9  -1    5.10   14.20
  19  -9  -1    6.70    7.00
 -19   9   1   -2.10   15.20
  18  -9  -1   21.20   14.80
  18  -9  -1    3.20   13.90
  18  -9  -1   13.50    9.00
  18  -9  -1    4.90    9.40
 -18   9   1   21.60   17.00
  17  -9  -1   42.50   11.60
  17  -9  -1   58.59   11.70
  17  -9  -1   75.79   19.00
  17  -9  -1   63.39   15.70
 -17   9   1   83.89   20.20
  16  -9  -1   -9.10    7.80
  16  -9  -1   -0.20   10.00
  16  -9  -1   -5.80   10.10
  16  -9  -1   10.40    8.00
 -16   9   1   14.20   16.40
  15  -9  -1   14.20    8.70
  15  -9  -1    5.20   10.00
  15  -9  -1    5.40    4.80
  15  -9  -1   18.40   12.20
 -15   9   1   19.40   16.30
  14  -9  -1   15.10   11.10
  14  -9  -1   11.60    9.50
  14  -9  -1   18.00    7.00
 -14   9   1   33.70   15.40
  13  -9  -1  168.68   15.50
  13  -9  -1  176.58   21.20
  13  -9  -1  131.49   19.70
 -13   9   1  171.98   22.90
  12  -9  -1   54.49   14.60
  12  -9  -1   43.60   11.20
  12  -9  -1   48.80   12.10
 -12   9   1   81.29   16.40
  11  -9  -1    6.40    8.30
  11  -9  -1    9.30   10.10
  11  -9  -1    8.10    7.50
 -11   9   1   19.20   12.20
 -11   9   1   11.60    8.20
  10  -9  -1   15.40   10.10
  10  -9  -1   21.10    9.30
  10  -9  -1   15.20    7.00
 -10   9   1   27.00    8.90
 -10   9   1   40.20   13.00
   9  -9  -1  858.11   31.40
   9  -9  -1  888.21   40.50
  -9   9   1  883.41   29.10
  -9   9   1  865.41   33.60
   8  -9  -1 1881.61   63.59
   8  -9  -1 1919.11   52.89
   8  -9  -1 1894.41   53.49
   8  -9  -1 1939.71   64.89
  -8   9   1 1936.31   52.39
  -8   9   1 1970.70   56.99
   7  -9  -1  362.96   16.80
   7  -9  -1  345.27   19.60
   7  -9  -1  350.66   20.10
   7  -9  -1  383.16   24.70
   7  -9  -1  358.36   25.20
  -7   9   1  342.17   24.10
  -7   9   1  369.26   20.20
  -7   9   1  333.77   18.70
  -7   9   1  390.66   18.10
  -7   9   1  362.16   18.10
   6  -9  -1  383.36   25.70
   6  -9  -1  344.77   16.00
   6  -9  -1  351.56   21.60
   6  -9  -1  338.97   21.70
   6  -9  -1  354.26   23.90
  -6   9   1  322.67   22.90
  -6   9   1  346.47   18.00
  -6   9   1  367.96   20.30
  -6   9   1  356.86   20.30
   5  -9  -1  137.19   11.50
   5  -9  -1  132.29   17.20
   5  -9  -1  118.29   16.30
   5  -9  -1  130.39   15.80
   5  -9  -1  144.59   16.70
  -5   9   1  132.09   15.80
  -5   9   1  133.79   15.20
  -5   9   1  129.39   13.70
  -5   9   1  155.48   16.60
  -5   9   1  126.69   12.70
   4  -9  -1  537.95   30.60
   4  -9  -1  542.25   29.60
   4  -9  -1  507.25   22.70
   4  -9  -1  541.95   29.80
   4  -9  -1  556.34   30.90
  -4   9   1  552.64   28.80
  -4   9   1  502.65   23.90
  -4   9   1  504.85   28.80
  -4   9   1  509.15   24.30
  -4   9   1  531.05   29.60
   3  -9  -1   32.80   10.50
   3  -9  -1   15.10    6.90
   3  -9  -1   15.10    9.50
   3  -9  -1   24.00   11.60
   3  -9  -1   10.60   10.80
  -3   9   1   14.80    8.80
  -3   9   1   10.40    8.50
  -3   9   1    9.50   10.60
  -3   9   1   38.10   13.50
   2  -9  -1   23.00   10.60
   2  -9  -1    4.30    9.20
   2  -9  -1    9.30    7.30
   2  -9  -1    0.30    7.90
   2  -9  -1    5.20    8.90
  -2   9   1    6.30    7.40
  -2   9   1    1.10   10.70
  -2   9   1   12.70   12.10
  -2   9   1    3.10    8.50
  -2   9   1    8.50    8.20
   1  -9  -1  132.79   17.70
   1  -9  -1  151.18   18.30
   1  -9  -1  105.59   16.40
   1  -9  -1  147.59   22.20
   1  -9  -1  158.58   22.70
  -1   9   1  124.09   17.10
  -1   9   1  143.49   17.80
  -1   9   1  119.79   17.20
   0  -9  -1  240.38   29.60
   0  -9  -1  250.67   27.60
   0  -9  -1  253.57   24.40
   0  -9  -1  256.37   23.80
   0  -9  -1  283.17   25.60
   0   9   1  246.78   28.60
   0   9   1  237.48   23.20
   0   9   1  228.58   26.20
   0   9   1  320.27   24.70
  -1  -9  -1  104.29   37.10
  -1  -9  -1   88.99   15.50
  -1  -9  -1  132.09   25.70
  -1  -9  -1   82.99   15.60
  -1  -9  -1   58.89   15.50
  -1  -9  -1   79.19   16.90
   1   9   1  144.49   32.30
   1   9   1   66.09   13.70
   1   9   1   78.09   15.00
   1   9   1   68.09   16.90
  -2  -9  -1   97.99   24.20
  -2  -9  -1   57.49   14.70
  -2  -9  -1   41.60   12.70
  -2  -9  -1   30.30   11.60
  -2  -9  -1   72.79   21.90
  -2  -9  -1   34.20   14.20
   2   9   1   72.19   25.40
   2   9   1   65.79   24.70
   2   9   1   36.40   12.90
   2   9   1   49.10   13.30
  -3  -9  -1  107.49   18.70
  -3  -9  -1   94.79   17.40
  -3  -9  -1  325.17   56.59
  -3  -9  -1  134.89   26.00
  -3  -9  -1  118.69   19.50
  -3  -9  -1  144.19   19.40
   3   9   1  264.97   41.50
   3   9   1  196.98   34.00
   3   9   1  153.88   23.70
  -4  -9  -1  236.98   32.50
  -4  -9  -1  298.57   49.10
  -4  -9  -1  199.48   22.60
  -4  -9  -1  170.28   24.30
   4   9   1  157.88   23.90
   4   9   1  221.08   35.60
   4   9   1  370.96   51.99
  -5  -9  -1  466.95   58.99
  -5  -9  -1  312.87   26.70
  -5  -9  -1  342.67   35.40
  -5  -9  -1  390.76   46.90
   5   9   1  282.07   37.30
   5   9   1  345.67   35.70
   5   9   1  365.96   42.90
  -6  -9  -1   14.30   10.20
  -6  -9  -1   38.00   33.30
  -6  -9  -1   80.59   38.00
  -6  -9  -1   14.90   14.80
  -6  -9  -1    7.10    5.70
   6   9   1   41.70   17.00
   6   9   1   14.70   21.50
   6   9   1   32.10   20.50
   6   9   1   15.20   12.50
  -7  -9  -1   13.70    9.30
  -7  -9  -1  -25.50    8.90
  -7  -9  -1   -4.30   22.80
   7   9   1  -23.00   17.60
   7   9   1   -5.50   15.80
   7   9   1   23.70   15.40
   8   9   1  173.48   32.30
   8   9   1  158.88   28.80
  -9  -9  -1  175.38   38.70
   9   9   1  145.79   30.00
   9   9   1  205.48   39.90
 -10  -9  -1   14.50   23.70
 -10  -9  -1  -13.70    7.00
 -11  -9  -1  -16.50   20.90
 -12  -9  -1   34.90   22.60
 -13  -9  -1   -6.60   19.50
 -14  -9  -1  -13.10   17.80
 -15  -9  -1   -5.00   19.90
  15   9   1    5.50   13.30
 -24  10   1    9.40   18.00
 -23  10   1   22.20   17.50
 -22  10   1   -8.10   13.80
  21 -10  -1  -27.90   15.50
 -21  10   1   -6.20   14.90
  20 -10  -1   71.99   20.70
  20 -10  -1   35.50   23.00
 -20  10   1   80.59   21.40
  19 -10  -1   80.09   12.90
  19 -10  -1   59.19   20.80
  19 -10  -1   57.79   19.60
  19 -10  -1   57.09   17.70
 -19  10   1   96.69   23.70
  18 -10  -1    6.30   11.10
  18 -10  -1    9.10    8.80
  18 -10  -1   15.60   12.20
  18 -10  -1  -21.30    8.60
 -18  10   1   -3.00   16.70
  17 -10  -1   11.50   10.60
  17 -10  -1   11.30    8.80
  17 -10  -1   27.00   14.20
  17 -10  -1   27.20   16.20
 -17  10   1    6.20   15.90
  16 -10  -1   -9.50    8.70
  16 -10  -1    3.00    9.20
  16 -10  -1    2.30   11.60
 -16  10   1   -8.50   13.50
  15 -10  -1   35.90   14.30
  15 -10  -1   47.70   13.20
  15 -10  -1   45.20    8.90
  15 -10  -1   39.60   12.90
 -15  10   1   56.19   17.20
  14 -10  -1   42.60   14.20
  14 -10  -1   28.50   10.80
  14 -10  -1   30.20    9.60
  14 -10  -1   28.00   11.00
 -14  10   1   63.79   17.40
  13 -10  -1  140.89   20.30
  13 -10  -1  211.48   20.90
  13 -10  -1  193.88   18.50
 -13  10   1  217.38   21.10
  12 -10  -1   87.19   14.40
  12 -10  -1   77.69   16.10
  12 -10  -1   53.79   10.90
 -12  10   1   97.99   18.40
 -12  10   1  102.99   13.40
  11 -10  -1    2.60    6.00
  11 -10  -1   15.10   11.00
  11 -10  -1    5.90    8.80
 -11  10   1   12.60   12.80
 -11  10   1   25.70    8.70
  10 -10  -1   99.89   11.50
  10 -10  -1   80.99   15.30
  10 -10  -1   84.49   15.30
 -10  10   1  121.19   17.90
 -10  10   1  111.69   10.90
   9 -10  -1   39.40   12.60
   9 -10  -1   49.00    7.70
   9 -10  -1   49.10   12.40
   9 -10  -1   82.69   11.40
  -9  10   1   70.19   14.70
  -9  10   1   75.19   12.10
   8 -10  -1    4.10    4.50
   8 -10  -1    0.60    6.90
   8 -10  -1    4.90    7.10
   8 -10  -1    5.00    7.70
   8 -10  -1  -10.80    8.00
  -8  10   1    8.80    6.30
  -8  10   1   -6.10    5.60
  -8  10   1   10.30    8.40
  -8  10   1   -6.00    9.90
   7 -10  -1  170.48   17.20
   7 -10  -1  182.38   20.40
   7 -10  -1  193.58   17.80
   7 -10  -1  190.18   22.00
   7 -10  -1  168.08   11.70
  -7  10   1  162.28   16.60
  -7  10   1  177.58   15.40
  -7  10   1  217.08   21.20
  -7  10   1  191.28   14.40
   6 -10  -1    8.80    4.70
   6 -10  -1    6.20    9.30
   6 -10  -1    5.90    8.00
   6 -10  -1    3.80    9.30
   6 -10  -1    8.10    8.50
  -6  10   1    5.80    8.60
  -6  10   1    6.60    8.00
  -6  10   1   14.60   10.80
  -6  10   1    1.40    9.20
  -6  10   1   -4.00    6.60
   5 -10  -1   -5.90    6.90
   5 -10  -1   -4.10    8.10
   5 -10  -1    6.90   10.00
   5 -10  -1   15.30    9.80
   5 -10  -1   -3.60    4.40
  -5  10   1   -6.20    7.30
  -5  10   1   -0.10    9.60
  -5  10   1    6.50   10.50
  -5  10   1   -1.50    8.70
  -5  10   1    1.90    8.70
   4 -10  -1   11.90    6.50
   4 -10  -1    5.10    8.90
   4 -10  -1   10.20   10.60
   4 -10  -1    2.40    9.60
   4 -10  -1   16.80   12.30
  -4  10   1    1.60    8.20
  -4  10   1   13.00   12.40
  -4  10   1   11.20    9.50
  -4  10   1    1.90    7.80
  -4  10   1   23.00   11.70
   3 -10  -1   63.59   14.20
   3 -10  -1   36.60   13.60
   3 -10  -1   54.99   10.20
   3 -10  -1   69.19   17.00
   3 -10  -1   54.19   12.30
  -3  10   1   68.99   16.90
  -3  10   1   48.10   13.90
  -3  10   1   40.00   19.10
  -3  10   1   38.80   11.70
   2 -10  -1 1070.29   46.60
   2 -10  -1 1059.59   42.20
   2 -10  -1 1059.89   52.09
   2 -10  -1 1056.69   47.10
   2 -10  -1 1044.40   49.90
  -2  10   1 1051.39   41.10
  -2  10   1 1022.20   41.20
  -2  10   1  980.60   47.00
  -2  10   1 1043.60   46.20
  -2  10   1 1059.89   51.19
   1 -10  -1   91.79   16.50
   1 -10  -1   68.49   14.80
   1 -10  -1  101.09   20.50
   1 -10  -1   89.29   14.20
   1 -10  -1  115.69   23.60
  -1  10   1  201.38   37.50
  -1  10   1   83.79   15.70
  -1  10   1  121.59   24.90
  -1  10   1  104.49   15.30
   0 -10  -1  380.26   31.80
   0 -10  -1  382.16   29.20
   0 -10  -1  355.06   35.80
   0 -10  -1  361.36   27.90
   0  10   1  390.66   29.20
   0  10   1  351.56   35.00
   0  10   1  298.87   27.40
   0  10   1  487.45   42.90
  -1 -10  -1   22.60   12.60
  -1 -10  -1   -5.40    8.50
  -1 -10  -1   25.20   35.50
  -1 -10  -1   20.90   16.10
  -1 -10  -1   16.20   10.80
  -1 -10  -1   -3.70    9.40
   1  10   1    2.90   15.10
   1  10   1    2.90    9.40
   1  10   1    7.10   10.40
   1  10   1   11.20   14.20
  -2 -10  -1   10.70   33.90
  -2 -10  -1   20.30   15.70
  -2 -10  -1   32.80   13.60
  -2 -10  -1    2.50    9.60
  -2 -10  -1   20.10   20.40
  -2 -10  -1   -1.50    7.30
   2  10   1   18.20   12.20
   2  10   1    8.80   15.50
   2  10   1   39.80   29.60
  -3 -10  -1   15.30   12.10
  -3 -10  -1   -8.30   10.00
  -3 -10  -1    4.60    9.80
  -3 -10  -1    9.00   13.20
  -3 -10  -1   23.50   19.60
   3  10   1  -15.90   13.90
   3  10   1   22.50   13.30
   3  10   1  -12.90   13.50
  -4 -10  -1  114.99   21.20
  -4 -10  -1  134.49   19.30
  -4 -10  -1  114.99   24.80
  -4 -10  -1   94.59   28.50
  -4 -10  -1  115.29   30.50
   4  10   1  170.38   26.60
   4  10   1  217.08   44.80
   4  10   1  132.89   29.20
  -5 -10  -1  100.99   34.30
  -5 -10  -1   71.79   26.90
  -5 -10  -1   76.59   23.00
  -5 -10  -1   62.99   14.50
   5  10   1   60.69   16.70
   5  10   1   92.09   28.20
   5  10   1  144.79   47.00
   5  10   1   86.79   21.40
  -6 -10  -1   20.60   11.30
  -6 -10  -1   11.90   16.70
  -6 -10  -1   -0.50   11.40
  -6 -10  -1   -4.60   14.30
   6  10   1    0.60   14.80
   6  10   1   22.10   20.70
   6  10   1   42.40   26.60
  -7 -10  -1   48.60   23.10
   7  10   1    6.30   18.00
   7  10   1   35.60   21.00
  -8 -10  -1  -19.70   14.40
  -8 -10  -1   -3.60   19.00
   8  10   1   16.30   19.40
   8  10   1   -1.90   16.70
  -9 -10  -1  -25.10    9.20
  -9 -10  -1    2.90   26.90
 -10 -10  -1   -9.30   24.30
 -12 -10  -1   -4.20   19.40
 -13 -10  -1  -10.10   19.10
 -14 -10  -1    4.60   19.30
  14  10   1    0.30   14.10
 -24  11   1    7.70   19.40
 -23  11   1   -6.80   14.60
 -22  11   1   18.60   17.00
  21 -11  -1  -17.60   15.40
 -21  11   1   -3.50   15.90
  20 -11  -1   17.60   19.40
  20 -11  -1   14.10   16.20
  20 -11  -1   -3.60    9.90
 -20  11   1   16.80   16.60
  19 -11  -1   -8.30   10.70
  19 -11  -1   -1.30   15.60
  19 -11  -1   19.30    9.50
  19 -11  -1   13.50   13.90
 -19  11   1   -4.30   15.80
  18 -11  -1   22.10   12.00
  18 -11  -1   17.90   10.10
  18 -11  -1    9.50   13.70
 -18  11   1   21.40   17.70
  17 -11  -1    7.50   10.40
  17 -11  -1   16.10   13.70
  17 -11  -1    3.90    8.70
 -17  11   1   18.90   17.40
  16 -11  -1   13.80    6.70
  16 -11  -1   -2.80   10.70
  16 -11  -1   11.90    9.10
  16 -11  -1   11.60   10.50
 -16  11   1   20.70   16.60
  15 -11  -1   11.20   11.80
  15 -11  -1   -2.40    8.20
  15 -11  -1    5.20    9.10
 -15  11   1    1.50   14.50
  14 -11  -1    6.20    8.00
  14 -11  -1    3.60    9.60
  14 -11  -1   -2.40    8.20
  13 -11  -1    5.10   11.30
  13 -11  -1    2.70    6.80
  13 -11  -1   -8.90    8.40
  13 -11  -1  -11.60    7.70
 -13  11   1    1.90   13.70
  12 -11  -1   45.90   13.70
  12 -11  -1   45.50   12.60
  12 -11  -1   49.50   14.50
 -12  11   1   62.29   17.10
 -12  11   1   85.29   12.20
  11 -11  -1    0.60    9.20
  11 -11  -1   15.20   10.80
  11 -11  -1    4.60    5.60
 -11  11   1   10.10    8.00
 -11  11   1    4.10   13.20
  10 -11  -1    6.10    5.50
  10 -11  -1   17.00   11.30
  10 -11  -1   14.20    7.20
  10 -11  -1   14.10    7.00
  10 -11  -1   -4.10    9.90
 -10  11   1    8.20    8.60
 -10  11   1   10.00   12.00
   9 -11  -1  111.19   14.80
   9 -11  -1  112.69   10.90
   9 -11  -1  110.39   17.10
   9 -11  -1  101.39   14.00
   9 -11  -1  144.29   20.80
  -9  11   1  110.59   11.70
  -9  11   1  107.79   12.10
  -9  11   1  135.79   18.90
   8 -11  -1   -1.60    8.70
   8 -11  -1    7.10    8.50
   8 -11  -1    5.50    6.80
   8 -11  -1   12.40    9.00
   8 -11  -1    5.90    4.50
   8 -11  -1   10.40    9.60
  -8  11   1    3.60    8.70
  -8  11   1  -14.40    6.50
  -8  11   1   22.80   12.80
  -8  11   1    1.90    7.20
   7 -11  -1  151.98   18.30
   7 -11  -1  165.58   11.80
   7 -11  -1  135.19   17.70
   7 -11  -1  138.19   19.50
   7 -11  -1  137.09   18.70
  -7  11   1  169.68   15.50
  -7  11   1  171.68   17.50
  -7  11   1  183.98   18.10
  -7  11   1  141.99   26.90
  -7  11   1  138.89   16.20
   6 -11  -1   -0.50    4.90
   6 -11  -1    2.20    8.50
   6 -11  -1    1.00    8.90
   6 -11  -1    1.20    8.90
   6 -11  -1    4.00    8.10
  -6  11   1    0.20    7.80
  -6  11   1   11.80   11.00
  -6  11   1  -10.20   10.70
  -6  11   1   -2.20    7.90
  -6  11   1    2.60    9.70
   5 -11  -1   39.60   14.00
   5 -11  -1   46.70   13.90
   5 -11  -1   35.90    7.90
   5 -11  -1   21.10   11.00
   5 -11  -1   32.40   14.30
  -5  11   1   49.30   14.70
  -5  11   1   27.20   10.40
  -5  11   1   38.70   12.60
  -5  11   1   48.10   14.40
  -5  11   1   37.20   12.00
   4 -11  -1   18.40   13.20
   4 -11  -1    5.70    6.90
   4 -11  -1   13.20    9.80
   4 -11  -1   18.30   13.70
   4 -11  -1   14.80   10.10
  -4  11   1   23.40   11.50
  -4  11   1   14.30   12.10
  -4  11   1   17.20   11.30
  -4  11   1   21.60   14.10
   3 -11  -1   30.70    9.00
   3 -11  -1   31.90   11.90
   3 -11  -1   54.59   17.00
   3 -11  -1   54.69   16.50
   3 -11  -1   35.60   13.80
  -3  11   1   84.49   28.50
  -3  11   1   23.60   11.10
  -3  11   1   24.40   11.30
  -3  11   1   66.69   17.40
   2 -11  -1   30.40   13.00
   2 -11  -1    0.50   13.60
   2 -11  -1   15.20   14.20
   2 -11  -1    7.20    8.20
   2 -11  -1   16.40   11.60
  -2  11   1   23.90   12.00
  -2  11   1   16.90   15.60
  -2  11   1    7.90   10.00
  -2  11   1   14.50    9.70
   1 -11  -1  149.49   21.70
   1 -11  -1  207.08   28.80
   1 -11  -1  252.37   36.80
   1 -11  -1  176.98   22.70
   1 -11  -1  222.38   23.90
  -1  11   1  212.28   23.00
  -1  11   1  180.88   21.30
  -1  11   1  233.78   30.20
  -1  11   1  182.88   22.80
   0 -11  -1  230.38   40.40
   0 -11  -1  142.39   26.20
   0 -11  -1  150.88   21.40
   0 -11  -1  131.79   30.70
   0 -11  -1  100.39   23.00
   0 -11  -1  107.09   18.90
   0  11   1  132.49   20.50
   0  11   1  142.09   27.50
   0  11   1  161.08   20.60
  -1 -11  -1    6.40   12.10
  -1 -11  -1  -10.70   15.20
  -1 -11  -1    9.00   17.30
  -1 -11  -1    4.70   10.90
  -1 -11  -1    6.80   10.10
   1  11   1   11.60   14.50
   1  11   1   16.70   10.80
   1  11   1    6.40   14.60
  -2 -11  -1   -0.70   10.20
  -2 -11  -1    9.40   11.80
  -2 -11  -1    9.80   14.30
  -2 -11  -1  -11.90   17.30
  -2 -11  -1   18.90   14.20
   2  11   1  -19.70   13.70
   2  11   1   -4.80   13.10
   2  11   1   -0.90    8.20
  -3 -11  -1   -1.50    6.70
  -3 -11  -1   11.80   11.00
  -3 -11  -1  -44.90   21.10
  -3 -11  -1    8.10   11.60
  -3 -11  -1    9.50   11.50
   3  11   1   -2.50   10.30
   3  11   1    1.40   20.90
   3  11   1   40.30   34.70
  -4 -11  -1   12.80   17.60
  -4 -11  -1    6.90   22.50
  -4 -11  -1   25.80   13.70
  -4 -11  -1   -6.30    5.50
   4  11   1    4.60   11.40
   4  11   1   81.49   39.80
   4  11   1   -0.90   15.40
   4  11   1   -6.00   13.00
  -5 -11  -1   25.00   21.30
  -5 -11  -1    6.80   14.90
  -5 -11  -1   -4.00    6.20
  -5 -11  -1   -6.70    9.30
   5  11   1   -0.40   16.10
   5  11   1   12.80   14.40
  -6 -11  -1   -1.70    9.80
  -6 -11  -1   44.00   38.70
   6  11   1   37.10   21.50
   6  11   1    9.80   15.20
  -7 -11  -1   18.50   23.80
   7  11   1   13.90   42.90
   7  11   1   20.20   16.70
  -8 -11  -1   28.80   24.50
  -8 -11  -1  -19.40    8.90
 -12 -11  -1   11.00   23.20
 -13 -11  -1    5.70   20.00
  13  11   1   -5.20   13.30
 -25  12   1   15.50   19.10
 -24  12   1   -1.30   16.80
 -23  12   1    3.80   14.10
 -22  12   1   12.40   16.50
 -21  12   1   13.30   18.10
  20 -12  -1  -17.30   11.50
  20 -12  -1    3.80   17.20
 -20  12   1   23.30   18.80
  19 -12  -1   29.90   18.10
  19 -12  -1   -5.90   10.80
  19 -12  -1    1.10   12.10
 -19  12   1  -11.10   15.90
  18 -12  -1   16.70   18.90
  18 -12  -1    0.60   12.60
  18 -12  -1   -2.90   10.10
 -18  12   1   -7.50   17.10
  17 -12  -1   22.90   13.80
  17 -12  -1   18.20   14.20
 -17  12   1   22.70   18.00
  16 -12  -1  109.19   15.80
  16 -12  -1   95.99   19.60
  16 -12  -1   87.09   15.80
 -16  12   1  152.48   25.30
  15 -12  -1   27.60   13.00
  15 -12  -1   26.50   11.10
  15 -12  -1   34.70   11.10
  15 -12  -1   42.70   11.00
 -15  12   1   28.70   16.20
  14 -12  -1    1.30   10.90
  14 -12  -1    4.10    9.20
  14 -12  -1   13.00    9.90
  14 -12  -1   -4.90    6.30
 -14  12   1   -1.30   13.50
  13 -12  -1   55.29   15.20
  13 -12  -1   53.79   15.20
  13 -12  -1  103.29   16.90
 -13  12   1   86.79   21.90
  12 -12  -1  329.67   29.80
  12 -12  -1  320.87   19.10
  12 -12  -1  339.97   30.00
 -12  12   1  344.67   25.80
 -12  12   1  306.67   17.10
  11 -12  -1  292.97   27.90
  11 -12  -1  228.78   15.10
  11 -12  -1  218.98   26.10
 -11  12   1  247.58   15.70
 -11  12   1  248.18   22.70
  10 -12  -1   43.40   13.60
  10 -12  -1   33.80    9.90
  10 -12  -1   33.80    6.20
  10 -12  -1   34.00    9.30
  10 -12  -1   36.50   13.40
 -10  12   1   43.40   15.50
 -10  12   1   45.00   11.40
   9 -12  -1   26.60   10.90
   9 -12  -1   22.20    5.40
   9 -12  -1   13.60   12.00
   9 -12  -1   32.30   10.60
   9 -12  -1   35.10   11.10
  -9  12   1   27.50    8.50
  -9  12   1   28.60    9.40
  -9  12   1   41.00   11.90
  -9  12   1   27.00   14.30
   8 -12  -1   11.30    5.00
   8 -12  -1   15.90    9.90
   8 -12  -1   33.70   13.10
   8 -12  -1   17.30   11.50
   8 -12  -1   29.70   11.40
  -8  12   1   34.00   12.40
  -8  12   1   33.10   14.10
  -8  12   1    0.90    8.50
  -8  12   1   19.30    9.50
   7 -12  -1  134.29   11.90
   7 -12  -1  112.39   19.70
   7 -12  -1   85.59   15.90
   7 -12  -1  160.28   21.60
  -7  12   1  131.59   15.50
  -7  12   1  131.99   19.70
  -7  12   1  111.09   17.10
  -7  12   1  149.29   19.70
  -7  12   1  153.18   18.30
   6 -12  -1   42.30   13.50
   6 -12  -1   42.20   14.80
   6 -12  -1   50.49   15.10
   6 -12  -1   31.00    7.60
   6 -12  -1   30.50   12.50
  -6  12   1   38.90   14.40
  -6  12   1   24.40   10.60
  -6  12   1   38.90   12.40
  -6  12   1   41.80   15.50
  -6  12   1   40.30   13.00
   5 -12  -1   -3.20    9.30
   5 -12  -1   -8.70    9.50
   5 -12  -1    0.30   11.90
   5 -12  -1    4.40    6.70
   5 -12  -1    2.90   11.40
  -5  12   1   14.90   10.40
  -5  12   1   13.50   14.40
  -5  12   1    1.50    9.70
  -5  12   1   13.90   10.10
   4 -12  -1   23.10   11.50
   4 -12  -1   15.70   12.60
   4 -12  -1   12.50    7.90
   4 -12  -1    7.00   12.20
   4 -12  -1   22.80   11.20
  -4  12   1   13.40   10.10
  -4  12   1   28.50   13.70
  -4  12   1    6.50   14.60
  -4  12   1   31.70   16.50
   3 -12  -1  112.29   25.50
   3 -12  -1   97.39   18.80
   3 -12  -1   79.29   16.20
   3 -12  -1  139.99   25.30
   3 -12  -1   80.69   13.70
  -3  12   1  131.69   26.40
  -3  12   1   59.19   15.60
  -3  12   1  143.39   23.50
  -3  12   1   88.79   19.40
   2 -12  -1  117.49   19.70
   2 -12  -1  143.09   21.30
   2 -12  -1  158.88   25.30
   2 -12  -1  168.38   31.10
   2 -12  -1  146.19   18.50
  -2  12   1  218.08   28.70
  -2  12   1  229.18   34.20
  -2  12   1  164.08   21.70
   1 -12  -1  104.49   19.30
   1 -12  -1  223.58   38.90
   1 -12  -1  119.29   20.90
   1 -12  -1   94.89   24.10
  -1  12   1  176.68   27.40
  -1  12   1   88.39   15.00
  -1  12   1  115.29   22.60
   0 -12  -1   46.00   15.50
   0 -12  -1   46.00   17.90
   0 -12  -1   32.20   14.40
   0 -12  -1  112.19   28.80
   0 -12  -1   45.20   14.50
   0  12   1   57.49   21.80
   0  12   1   39.30   13.40
  -1 -12  -1   63.29   16.10
  -1 -12  -1  131.09   26.60
  -1 -12  -1  122.59   20.60
  -1 -12  -1  111.79   21.40
  -1 -12  -1  229.78   49.00
   1  12   1  130.19   36.60
   1  12   1  149.99   26.70
   1  12   1  120.09   42.30
   1  12   1  109.79   19.00
  -2 -12  -1   47.00   24.60
  -2 -12  -1   32.30   14.00
  -2 -12  -1   25.50   18.30
  -2 -12  -1   16.50   10.80
  -2 -12  -1   23.20   13.60
  -2 -12  -1    9.80   14.00
   2  12   1   20.70   13.60
   2  12   1   39.90   22.30
   2  12   1   23.40   18.00
   2  12   1   33.60   21.70
  -3 -12  -1   -7.90   21.10
  -3 -12  -1    6.60   13.80
  -3 -12  -1   -3.50    7.80
  -3 -12  -1   11.20   11.70
  -3 -12  -1   -6.70   22.00
   3  12   1   -4.30   12.20
   3  12   1   -0.10   27.90
   3  12   1   28.60   23.40
  -4 -12  -1   -8.70   13.70
  -4 -12  -1    2.60   10.30
  -4 -12  -1   17.00   19.20
   4  12   1  -16.00   15.30
   4  12   1   17.00   14.50
  -5 -12  -1   -7.00   10.60
  -5 -12  -1   29.30   21.70
   5  12   1  -14.70   13.90
   5  12   1   19.90   21.90
  -6 -12  -1   -2.10   22.00
  -6 -12  -1   -6.00    8.90
   6  12   1   20.60   22.20
   6  12   1   11.30   19.90
  -7 -12  -1  -22.00    8.90
  -7 -12  -1   14.40   25.90
   7  12   1   10.10   20.60
  -8 -12  -1  -32.10   12.10
  11  12   1   21.70   18.70
 -12 -12  -1   21.70   21.00
  12  12   1    9.40   16.40
 -25  13   1   22.90   19.90
 -24  13   1   13.10   19.60
 -23  13   1   -2.60   14.30
 -22  13   1   -3.40   16.30
 -21  13   1   -2.30   17.60
  20 -13  -1  -29.70   12.10
  20 -13  -1   -6.10   11.10
 -20  13   1    8.30   16.80
  19 -13  -1  -19.20   11.00
  19 -13  -1   -0.70   15.50
 -19  13   1  -10.30   16.20
  18 -13  -1   -0.50   13.20
  18 -13  -1   -5.60   10.40
  18 -13  -1   -4.20    8.90
 -18  13   1   -0.40   16.40
  17 -13  -1   73.99   16.40
  17 -13  -1   73.59   19.10
  17 -13  -1  108.19   12.80
 -17  13   1  119.39   23.90
  16 -13  -1  118.69   15.80
  16 -13  -1   88.09   17.50
  16 -13  -1  110.69   20.30
  16 -13  -1  100.79   15.20
 -16  13   1  106.49   23.40
  15 -13  -1   71.19   11.60
  15 -13  -1   57.29   15.60
  15 -13  -1   69.49   14.20
  15 -13  -1   52.59   14.70
 -15  13   1   84.29   21.50
  14 -13  -1   27.40   13.00
  14 -13  -1   25.50   12.40
  14 -13  -1   60.79   14.80
 -14  13   1  107.49   22.00
  13 -13  -1   60.39    9.00
  13 -13  -1   78.09   16.50
  13 -13  -1   53.69   26.20
  13 -13  -1   61.19   16.10
 -13  13   1   92.49   20.10
  12 -13  -1  129.39   25.10
  12 -13  -1  121.59   11.50
  12 -13  -1  111.89   19.40
 -12  13   1  133.19   34.30
 -12  13   1  127.29   12.40
  11 -13  -1  127.79    9.40
  11 -13  -1  126.39   12.70
  11 -13  -1  127.89   14.40
  11 -13  -1  103.79   19.10
  11 -13  -1  119.99   21.00
  11 -13  -1  136.49   15.00
 -11  13   1  115.59   12.60
 -11  13   1  166.28   23.70
  10 -13  -1  100.69   18.10
  10 -13  -1  109.39   15.20
  10 -13  -1  128.19   17.10
  10 -13  -1  114.79   20.80
  10 -13  -1  104.59    7.50
 -10  13   1  117.99   20.70
 -10  13   1  122.59   13.20
   9 -13  -1   22.30    4.40
   9 -13  -1   27.30   10.90
   9 -13  -1   25.10   12.00
   9 -13  -1   14.60    4.00
   9 -13  -1   36.30   11.80
   9 -13  -1   36.30   12.90
  -9  13   1   25.60    9.70
  -9  13   1    7.60    9.70
  -9  13   1   39.90   15.50
  -9  13   1   28.40   11.80
   8 -13  -1  154.58   21.40
   8 -13  -1  121.59   18.80
   8 -13  -1  113.89   20.70
   8 -13  -1  154.68   21.40
  -8  13   1  167.78   18.90
  -8  13   1  174.38   21.00
  -8  13   1  155.48   21.50
  -8  13   1  159.88   16.90
  -8  13   1  144.29   18.30
   7 -13  -1   43.10    7.80
   7 -13  -1   50.89   13.90
   7 -13  -1   30.10   13.70
   7 -13  -1   62.79   17.60
   7 -13  -1   36.40   15.50
  -7  13   1   26.80   11.90
  -7  13   1   28.80   12.30
  -7  13   1   46.00   13.80
  -7  13   1   53.69   16.80
  -7  13   1   44.60   15.00
   6 -13  -1    6.00    6.10
   6 -13  -1   -0.80   10.90
   6 -13  -1   12.30   11.00
   6 -13  -1   10.20   10.60
   6 -13  -1    0.50   10.90
  -6  13   1    3.70    8.40
  -6  13   1   23.00   25.10
  -6  13   1    6.20   10.10
  -6  13   1   -1.20   13.70
  -6  13   1   -4.60    7.80
   5 -13  -1  526.75   37.40
   5 -13  -1  532.35   37.20
   5 -13  -1  498.45   38.10
   5 -13  -1  553.54   38.10
   5 -13  -1  542.25   27.70
  -5  13   1  528.55   36.30
  -5  13   1  503.15   30.20
  -5  13   1  526.15   36.20
  -5  13   1  494.35   34.70
   4 -13  -1   68.89   16.60
   4 -13  -1   80.89   13.40
   4 -13  -1   62.59   20.20
   4 -13  -1  103.69   23.30
   4 -13  -1   76.09   20.10
  -4  13   1  148.69   25.80
  -4  13   1   87.99   16.90
  -4  13   1   81.29   17.80
  -4  13   1   83.99   21.40
   3 -13  -1   56.39   12.40
   3 -13  -1   63.19   26.10
   3 -13  -1   64.19   16.70
   3 -13  -1   92.19   23.00
  -3  13   1   76.69   21.30
  -3  13   1   65.89   20.70
   2 -13  -1   13.70   11.50
   2 -13  -1   18.20   15.90
   2 -13  -1  -12.60   10.90
   2 -13  -1   17.30   10.70
   2 -13  -1   -2.10   19.10
  -2  13   1   11.20   14.20
  -2  13   1    9.30   16.60
   1 -13  -1   -7.20   24.10
   1 -13  -1    5.20   12.10
   1 -13  -1   -5.50    9.90
   1 -13  -1   21.50   16.70
   1 -13  -1   -8.90   10.40
  -1  13   1   -7.30   14.10
  -1  13   1  -11.80    8.70
  -1  13   1   -0.80   14.30
  -1  13   1    3.70    9.40
   0 -13  -1   59.49   22.40
   0 -13  -1   65.09   16.90
   0 -13  -1   33.10   15.10
   0 -13  -1   28.90   14.50
   0 -13  -1   67.09   25.80
   0 -13  -1   30.80   12.40
   0  13   1   26.40   11.90
   0  13   1   53.49   19.60
   0  13   1   64.39   21.50
   0  13   1   26.20   13.30
   0  13   1   91.99   34.20
  -1 -13  -1  147.39   29.60
  -1 -13  -1  147.99   24.50
  -1 -13  -1  119.49   22.80
  -1 -13  -1  153.68   23.60
  -1 -13  -1  218.18   40.90
   1  13   1  182.28   29.10
   1  13   1  210.28   37.60
   1  13   1  119.29   22.10
   1  13   1   96.09   36.50
  -2 -13  -1   51.89   16.10
  -2 -13  -1   76.49   31.50
  -2 -13  -1   35.70   20.20
  -2 -13  -1   48.40   17.00
  -2 -13  -1   19.40   15.30
   2  13   1   36.40   19.30
   2  13   1   27.80   13.10
  -3 -13  -1   23.10   12.10
  -3 -13  -1   42.80   18.50
  -3 -13  -1  -10.10   13.90
  -3 -13  -1   -5.50   34.40
   3  13   1   20.40   17.80
   3  13   1    2.10   12.80
  -4 -13  -1   23.90   40.80
  -4 -13  -1    0.20   11.30
   4  13   1   -4.60   16.20
   4  13   1   12.10   14.70
  -5 -13  -1   -7.90   11.20
  -5 -13  -1    6.70   22.10
   5  13   1   -5.50   20.30
   6  13   1  -15.40   29.80
   6  13   1  -20.00   16.20
   9  13   1   13.20   17.80
  10  13   1    0.80   14.40
  11  13   1   -6.10   11.80
 -25  14   1    3.10   18.10
 -24  14   1   13.50   20.30
 -23  14   1   -4.20   13.90
 -21  14   1   13.40   17.40
  20 -14  -1   -9.30   11.00
 -20  14   1  -11.40   16.40
  19 -14  -1  -36.00   12.10
  19 -14  -1  -22.10   11.80
 -19  14   1   21.20   18.10
  18 -14  -1   -6.40    6.80
  18 -14  -1   -8.10   10.40
  18 -14  -1   -6.20   11.60
  18 -14  -1    0.20    7.60
  18 -14  -1   -8.10    9.40
 -18  14   1   27.60   18.90
  17 -14  -1  -22.20    7.80
  17 -14  -1    2.80    8.90
  17 -14  -1   18.40   11.50
  17 -14  -1   11.90   13.90
  17 -14  -1   -1.40    8.80
 -17  14   1   14.80   17.70
  16 -14  -1   45.00   14.80
  16 -14  -1   32.10   14.80
  16 -14  -1    7.30   11.30
 -16  14   1   30.50   19.50
  15 -14  -1   90.29   16.20
  15 -14  -1   61.49   11.40
  15 -14  -1   50.39   15.40
  15 -14  -1   76.99   17.00
 -15  14   1   87.29   22.40
  14 -14  -1   14.10   12.30
  14 -14  -1    8.50   10.80
  14 -14  -1    1.70   11.20
  14 -14  -1   19.60    6.20
 -14  14   1   36.40   17.40
  13 -14  -1   15.80   11.70
  13 -14  -1   -5.40   10.20
  13 -14  -1    7.00    4.00
 -13  14   1    3.60   15.70
 -13  14   1   -4.90    4.50
  12 -14  -1   14.30   11.90
  12 -14  -1   -6.30   10.50
 -12  14   1   -5.60    5.00
 -12  14   1    3.30   14.70
  11 -14  -1    7.00    8.60
  11 -14  -1   -6.10   11.50
  11 -14  -1   16.70    9.20
  11 -14  -1   23.70   16.40
 -11  14   1   -0.10    8.10
 -11  14   1    3.50   14.90
  10 -14  -1    6.90    9.20
  10 -14  -1   -9.40   10.60
  10 -14  -1   -3.50   11.50
  10 -14  -1    2.80    9.40
 -10  14   1    5.00    7.60
 -10  14   1    3.80    4.60
 -10  14   1  -12.10   21.50
 -10  14   1  -13.30    8.50
   9 -14  -1   -0.40   11.70
   9 -14  -1   -9.10   10.00
   9 -14  -1   -2.60    9.70
   9 -14  -1    3.00    9.50
  -9  14   1   14.50    9.90
  -9  14   1    0.20    8.20
  -9  14   1    0.80   16.50
  -9  14   1   11.70   12.20
   8 -14  -1   32.50   13.30
   8 -14  -1   11.50   11.70
   8 -14  -1   15.30   11.70
  -8  14   1    8.50   14.50
  -8  14   1   10.40   10.00
  -8  14   1   37.10   12.40
  -8  14   1   46.20   19.00
   7 -14  -1    8.20   12.10
   7 -14  -1   -2.00   11.60
   7 -14  -1    7.20   13.20
   7 -14  -1   -0.50    5.20
   7 -14  -1   18.60   15.20
  -7  14   1    5.80   10.60
  -7  14   1    8.50   10.40
  -7  14   1    5.80   13.10
  -7  14   1   -3.30   13.30
  -7  14   1    2.40    6.60
   6 -14  -1  114.79   21.80
   6 -14  -1  134.29   34.80
   6 -14  -1  190.58   27.30
   6 -14  -1  267.27   43.10
   6 -14  -1  162.18   16.50
  -6  14   1   97.09   19.20
  -6  14   1  138.39   24.30
  -6  14   1  168.88   19.90
   5 -14  -1   22.00    8.20
   5 -14  -1   22.50   12.30
   5 -14  -1   24.20   16.00
   5 -14  -1    5.00   15.70
   5 -14  -1   29.20   14.70
  -5  14   1   24.30   13.30
  -5  14   1   38.10   17.40
   4 -14  -1  414.16   38.00
   4 -14  -1  458.25   36.90
   4 -14  -1  458.35   37.60
   4 -14  -1  413.36   27.90
   4 -14  -1  451.65   41.20
  -4  14   1  439.76   36.90
  -4  14   1  309.57   45.50
  -4  14   1  411.56   35.10
  -4  14   1  438.66   31.70
   3 -14  -1  143.69   22.70
   3 -14  -1  185.58   32.20
   3 -14  -1  134.09   37.80
   3 -14  -1  155.58   24.50
   3 -14  -1  122.59   17.40
  -3  14   1  168.38   25.00
  -3  14   1  137.19   25.70
  -3  14   1  201.78   28.90
   2 -14  -1   30.20   14.30
   2 -14  -1   39.60   23.90
   2 -14  -1   17.90   16.20
   2 -14  -1   19.90   12.40
   2 -14  -1   19.30   13.90
   2 -14  -1   19.20   11.20
  -2  14   1   29.50   21.10
  -2  14   1   33.70   13.40
  -2  14   1   36.40   16.60
  -2  14   1   11.30   14.40
   1 -14  -1    8.30   13.00
   1 -14  -1    4.00   12.00
   1 -14  -1    0.40   10.10
   1 -14  -1   19.10   13.20
   1 -14  -1    6.40   18.80
   1 -14  -1   10.70   17.80
  -1  14   1   -3.40   11.70
  -1  14   1    9.70   14.10
  -1  14   1    9.60   18.50
  -1  14   1   47.10   21.70
   0 -14  -1  186.38   25.10
   0 -14  -1  173.58   35.60
   0 -14  -1  238.58   40.60
   0 -14  -1  136.79   24.20
   0 -14  -1  118.09   22.40
   0  14   1  175.68   50.99
   0  14   1  177.58   25.10
   0  14   1  200.88   32.30
  -1 -14  -1   39.60   22.70
  -1 -14  -1   -0.60   12.40
  -1 -14  -1   12.00   14.90
  -1 -14  -1   42.00   15.00
  -1 -14  -1   32.90   30.50
   1  14   1   12.80   15.80
   1  14   1   22.20   19.00
   1  14   1   25.10   13.50
  -2 -14  -1   -5.00   12.20
  -2 -14  -1   -4.10   27.80
  -2 -14  -1   -7.60   16.20
  -2 -14  -1  -13.20   15.40
  -2 -14  -1   -0.70   12.00
   2  14   1   15.70   15.20
   2  14   1    3.80   12.70
   2  14   1    9.30   18.10
  -3 -14  -1   29.10   17.00
  -3 -14  -1   81.99   27.90
   3  14   1   40.90   23.00
   3  14   1   21.40   15.90
  -4 -14  -1    1.80   13.00
  -4 -14  -1    6.50   21.80
   4  14   1   40.80   28.70
   4  14   1   14.50   20.20
  -5 -14  -1  -16.30   10.60
   5  14   1   17.00   18.20
   5  14   1   38.90   20.10
   5  14   1   55.19   30.30
   6  14   1    5.30   15.40
  -7 -14  -1  -32.30   25.40
   7  14   1   15.40   19.20
   8  14   1   -1.90   15.80
   9  14   1   25.20   19.60
  10  14   1   -0.50   14.50
 -25  15   1  -20.40   17.00
 -24  15   1   17.20   20.80
 -23  15   1  -17.70   12.10
 -22  15   1   -4.00   22.60
 -21  15   1    7.60   17.50
  20 -15  -1  -29.30   12.90
 -20  15   1   12.90   18.70
  19 -15  -1   -6.60   10.10
  19 -15  -1   -8.50   14.00
  19 -15  -1  -18.60   12.20
 -19  15   1   -1.80   18.90
  18 -15  -1    4.50   10.40
  18 -15  -1   -0.30    9.40
  18 -15  -1  -21.10   10.70
  18 -15  -1    0.40    8.30
 -18  15   1  -21.70   16.70
  17 -15  -1    3.30   10.60
  17 -15  -1  -16.80   12.10
  17 -15  -1   -8.40   11.10
  17 -15  -1    1.10   10.10
 -17  15   1    7.10   17.80
  16 -15  -1    2.70    5.30
  16 -15  -1  -12.70   10.10
  16 -15  -1   13.90   13.50
  16 -15  -1   20.80   13.40
 -16  15   1   12.10   18.80
  15 -15  -1    9.50   11.10
  15 -15  -1    6.30   12.00
  15 -15  -1    1.10   10.60
 -15  15   1    3.10   17.10
  14 -15  -1   17.90   11.90
  14 -15  -1   -1.40   10.20
  14 -15  -1   -2.00   10.60
 -14  15   1    1.60    4.60
 -14  15   1    0.00   16.00
  13 -15  -1   -2.00   10.20
  13 -15  -1    4.80   12.50
 -13  15   1    7.50    5.50
 -13  15   1   -3.40   15.40
  12 -15  -1   19.40   13.60
  12 -15  -1    8.90    8.20
  12 -15  -1    7.50    8.30
  12 -15  -1    2.80   11.10
 -12  15   1   -0.70    5.20
 -12  15   1    1.70   15.30
  11 -15  -1   13.80   11.50
  11 -15  -1   11.70   13.40
  11 -15  -1    0.70    8.40
  11 -15  -1   16.00    9.80
 -11  15   1   -3.50    8.40
 -11  15   1   15.40   15.70
  10 -15  -1   36.10   12.60
  10 -15  -1   63.49   16.40
  10 -15  -1   43.20   15.10
  10 -15  -1   43.70   15.40
 -10  15   1   57.19   14.60
 -10  15   1   28.40   17.40
 -10  15   1   11.10   11.40
 -10  15   1   53.49   12.30
   9 -15  -1   79.39   19.70
   9 -15  -1   59.99   16.90
   9 -15  -1   82.49   31.00
  -9  15   1   92.99   16.30
  -9  15   1   41.60   14.70
  -9  15   1   97.09   20.30
   8 -15  -1  109.29   21.00
   8 -15  -1   63.49   18.20
   8 -15  -1   87.89   20.40
   8 -15  -1   62.99   17.60
  -8  15   1   77.59   20.90
  -8  15   1   57.09   17.90
  -8  15   1   75.89   21.60
  -8  15   1   91.89   19.00
   7 -15  -1   -2.30   10.70
   7 -15  -1    4.20   11.80
   7 -15  -1    0.50    5.50
   7 -15  -1   20.30   13.10
   7 -15  -1   18.40   16.00
  -7  15   1   -2.00    6.80
  -7  15   1   18.80   14.50
  -7  15   1   10.90   10.80
   6 -15  -1    1.90    6.20
   6 -15  -1    6.80   12.10
   6 -15  -1    1.60   11.20
   6 -15  -1   -9.00   14.80
   6 -15  -1   -6.90   12.30
  -6  15   1   -8.00   10.50
  -6  15   1    5.10    9.70
  -6  15   1   -5.80   14.40
  -6  15   1    4.60    7.50
   5 -15  -1   28.90   18.60
   5 -15  -1   67.59   17.70
   5 -15  -1    8.40   12.10
   5 -15  -1   39.30   10.30
   5 -15  -1   56.39   19.00
  -5  15   1   28.20   19.70
  -5  15   1   70.29   20.90
  -5  15   1   36.20   16.80
   4 -15  -1   10.90   14.60
   4 -15  -1   18.60   14.10
   4 -15  -1   34.40   11.00
   4 -15  -1   26.50   29.10
   4 -15  -1   14.60   12.70
   4 -15  -1   12.60   14.80
  -4  15   1   -1.70   10.20
  -4  15   1   33.40   16.20
  -4  15   1   42.10   19.80
  -4  15   1   14.90   12.20
   3 -15  -1    8.50   10.70
   3 -15  -1  -13.90   10.70
   3 -15  -1   -0.90   12.40
   3 -15  -1   40.10   22.50
   3 -15  -1   64.09   19.30
   3 -15  -1    5.90   14.50
  -3  15   1   -1.10   18.10
  -3  15   1   -9.50   12.30
  -3  15   1  -19.90   10.70
  -3  15   1    8.40   14.00
   2 -15  -1   25.20   15.10
   2 -15  -1   50.59   21.70
   2 -15  -1    8.60   11.80
   2 -15  -1   30.00   16.00
   2 -15  -1   20.10   16.30
  -2  15   1   28.00   17.80
  -2  15   1   21.20   20.60
   1 -15  -1   24.80   21.90
   1 -15  -1   14.60   15.40
   1 -15  -1   26.50   14.30
   1 -15  -1    7.30   11.50
   1 -15  -1   19.20   22.40
  -1  15   1   32.20   24.50
  -1  15   1   18.50   19.90
   0 -15  -1    6.80   28.10
   0 -15  -1  -14.20   16.10
   0 -15  -1   16.50   15.20
   0 -15  -1   -2.90   13.50
   0 -15  -1   11.70   13.20
   0  15   1   26.00   19.60
   0  15   1   48.70   23.40
  -1 -15  -1   47.90   19.60
  -1 -15  -1   62.29   20.70
  -1 -15  -1   16.50   14.70
  -1 -15  -1   23.30   15.50
  -1 -15  -1   93.69   50.19
   1  15   1   28.50   17.70
   1  15   1    9.40   19.60
   1  15   1   31.80   14.60
  -2 -15  -1   -8.00   13.00
  -2 -15  -1   -6.00   38.90
   2  15   1    7.30   19.70
   2  15   1   13.90   13.90
   2  15   1  -11.20   20.50
  -3 -15  -1    4.10   14.60
   3  15   1   28.50   21.50
   3  15   1   -1.80   25.40
   3  15   1   -5.60   18.20
  -4 -15  -1  -19.10   14.50
   4  15   1    5.90   19.80
   4  15   1   -8.50   15.90
   4  15   1   78.69   49.80
   5  15   1   25.00   20.40
   6  15   1   -4.60   15.90
   7  15   1   17.90   18.70
   8  15   1   17.10   20.90
   9  15   1   18.80   18.70
 -24  16   1   34.00   21.40
 -23  16   1   -2.00   12.90
 -22  16   1   30.70   17.50
 -21  16   1  102.29   25.60
  20 -16  -1  -17.50   15.20
 -20  16   1   34.00   19.70
  19 -16  -1   -7.00   25.30
  19 -16  -1  -36.80   13.80
 -19  16   1   40.20   20.30
  18 -16  -1  -10.60   10.70
  18 -16  -1  -13.30   13.00
 -18  16   1   -8.60   16.70
  17 -16  -1   -8.40   13.00
  17 -16  -1   -7.80   11.60
  17 -16  -1    1.00   12.50
 -17  16   1   23.00   19.80
  16 -16  -1   34.20   17.50
  16 -16  -1   36.80   16.00
  16 -16  -1   60.99   17.40
  16 -16  -1   20.80   12.00
 -16  16   1   65.09   23.60
  15 -16  -1    9.90   12.50
  15 -16  -1   -0.10   13.90
  15 -16  -1   25.00   14.40
 -15  16   1    4.50    5.00
 -15  16   1    9.70   19.50
  14 -16  -1   22.20   14.00
  14 -16  -1   14.60   14.50
 -14  16   1   15.00   18.30
  13 -16  -1   -8.10   13.10
  13 -16  -1  -13.30   10.40
 -13  16   1   14.50   17.90
 -13  16   1   -0.50    5.20
  12 -16  -1   18.90   12.20
  12 -16  -1   13.70    9.00
  12 -16  -1   -6.80   12.20
  12 -16  -1   12.60   10.20
 -12  16   1   24.70   18.10
 -12  16   1    7.10    5.00
  11 -16  -1    9.50   10.60
  11 -16  -1    4.20   13.00
  11 -16  -1   14.70   11.10
  11 -16  -1    2.40   15.40
 -11  16   1   13.50    8.80
 -11  16   1    4.80    7.80
 -11  16   1    0.40   15.60
  10 -16  -1   66.09   19.00
  10 -16  -1   50.79   15.20
  10 -16  -1   35.20   15.80
  10 -16  -1   30.10   16.00
 -10  16   1   37.90   15.30
 -10  16   1   40.10   18.60
 -10  16   1   47.70   14.60
 -10  16   1   77.59   17.50
   9 -16  -1   15.70   13.40
   9 -16  -1   29.30   14.60
   9 -16  -1   28.00   14.40
   9 -16  -1   28.30   15.50
  -9  16   1   39.00   14.50
  -9  16   1    6.60    6.50
  -9  16   1   23.70   11.60
  -9  16   1   17.60   17.10
   8 -16  -1   57.29   18.70
   8 -16  -1   62.79   18.80
   8 -16  -1  101.69   21.50
   8 -16  -1   67.79   18.20
  -8  16   1   78.49   16.40
  -8  16   1   87.89   18.90
  -8  16   1   97.49   21.00
   7 -16  -1  226.68   30.70
   7 -16  -1  220.38   16.10
   7 -16  -1  233.38   34.00
   7 -16  -1  209.48   30.10
   7 -16  -1  214.28   28.70
  -7  16   1  232.68   28.90
  -7  16   1  211.18   22.40
  -7  16   1  204.58   27.80
   6 -16  -1  196.98   33.60
   6 -16  -1  174.58   27.60
   6 -16  -1  139.29   23.40
   6 -16  -1  169.08   17.70
   6 -16  -1  172.58   27.30
  -6  16   1  124.19   22.30
  -6  16   1  128.39   25.70
  -6  16   1  182.18   22.30
   5 -16  -1   10.50   13.20
   5 -16  -1   18.40   13.80
   5 -16  -1   23.50    8.90
   5 -16  -1   37.40   17.50
   5 -16  -1   39.90   18.90
  -5  16   1   22.90   14.00
  -5  16   1   19.30   17.60
  -5  16   1   27.40   13.30
  -5  16   1   -0.70    8.70
   4 -16  -1    5.30   18.70
   4 -16  -1    7.70   11.10
   4 -16  -1   -0.60   14.00
   4 -16  -1   31.00   16.00
   4 -16  -1    7.20   13.20
  -4  16   1    8.80   14.00
  -4  16   1    8.00   18.10
   3 -16  -1   67.29   21.20
   3 -16  -1   53.79   14.90
   3 -16  -1   48.60   22.80
   3 -16  -1   38.50   16.60
   3 -16  -1   55.99   27.00
  -3  16   1   56.59   23.20
   2 -16  -1   17.20   16.70
   2 -16  -1   37.10   18.70
   2 -16  -1   36.70   25.80
   2 -16  -1   22.90   13.80
   2 -16  -1    9.30   13.90
  -2  16   1   -2.90   12.10
  -2  16   1   17.80   22.50
   1 -16  -1   39.60   33.90
   1 -16  -1   10.00   22.10
   1 -16  -1   47.20   18.30
   1 -16  -1   -8.40   22.90
   1 -16  -1   26.40   14.80
  -1  16   1   22.90   18.80
  -1  16   1   61.49   23.80
   0 -16  -1   24.40   16.70
   0 -16  -1   30.90   20.50
   0 -16  -1  -27.50   27.60
   0 -16  -1    0.50   15.20
   0 -16  -1  -12.70   13.60
   0  16   1   39.20   31.90
   0  16   1   14.30   20.10
  -1 -16  -1   13.20   22.50
  -1 -16  -1   -8.10   25.40
   1  16   1   -9.70   17.40
   1  16   1   -1.00   20.20
  -2 -16  -1  -13.50   14.90
   2  16   1    8.10   19.20
   2  16   1   36.10   37.20
  -3 -16  -1  -26.00   14.80
   3  16   1  -11.40   15.80
   3  16   1   56.59   47.00
   3  16   1   10.30   18.40
   4  16   1   33.80   20.70
   5  16   1   -7.60   15.50
   6  16   1   -0.10   17.70
   7  16   1  -20.50   10.70
   8  16   1   11.20   16.20
 -24  17   1   40.30   22.00
 -23  17   1   18.20   16.00
 -22  17   1   31.40   17.70
  20 -17  -1   15.40   18.90
 -20  17   1   53.99   21.30
 -19  17   1    8.60   19.90
  18 -17  -1   -6.80   10.90
  18 -17  -1    3.30   15.40
 -18  17   1    8.10   17.80
  17 -17  -1  -14.20   11.50
  17 -17  -1  -12.10   11.70
  17 -17  -1   -1.40   13.60
  17 -17  -1   -9.70   14.60
 -17  17   1   24.20   21.20
  16 -17  -1    8.50   10.20
  16 -17  -1   23.90   17.30
  16 -17  -1  -31.40   11.50
  16 -17  -1   -1.50   15.40
 -16  17   1   20.20   20.90
  15 -17  -1    4.50   12.30
  15 -17  -1   12.30   15.50
 -15  17   1  -14.40    5.40
 -15  17   1   -8.30   17.70
  14 -17  -1   64.29   20.20
  14 -17  -1    7.50   13.20
 -14  17   1   58.19   22.00
  13 -17  -1    3.80   15.60
  13 -17  -1  -27.60   11.70
  13 -17  -1    0.10    9.00
  13 -17  -1   -7.40    7.80
 -13  17   1   -2.40    5.70
 -13  17   1   -4.80   18.20
  12 -17  -1   10.70   10.40
  12 -17  -1   32.00   16.80
  12 -17  -1   20.30   11.10
  12 -17  -1   24.90   15.30
 -12  17   1   29.50   19.40
 -12  17   1    3.90    6.00
  11 -17  -1   11.10   14.00
  11 -17  -1   40.10   14.70
  11 -17  -1   31.50   13.70
  11 -17  -1   23.20   17.90
 -11  17   1   52.39   20.50
 -11  17   1    6.00    7.50
  10 -17  -1    8.00   13.80
  10 -17  -1   12.90   13.40
  10 -17  -1    4.20   13.10
  10 -17  -1    8.10   11.10
 -10  17   1    0.30   11.10
 -10  17   1  -14.70    5.90
 -10  17   1   -3.00   11.60
 -10  17   1    7.10   11.10
 -10  17   1    3.30   17.70
   9 -17  -1   30.50   14.20
   9 -17  -1    3.30   14.90
   9 -17  -1   30.30   15.70
   9 -17  -1   25.20   16.90
  -9  17   1   33.20   15.10
  -9  17   1   61.69   18.40
  -9  17   1   25.80   17.50
   8 -17  -1  420.86   38.00
   8 -17  -1  411.16   39.90
   8 -17  -1  435.26   40.50
   8 -17  -1  451.45   39.90
  -8  17   1  415.16   29.80
  -8  17   1  352.46   33.30
   7 -17  -1  283.37   33.70
   7 -17  -1  261.07   33.00
   7 -17  -1  188.18   27.90
   7 -17  -1  235.58   17.00
   7 -17  -1  280.97   38.70
  -7  17   1  208.28   23.60
   6 -17  -1    9.50   14.10
   6 -17  -1    1.00   14.60
   6 -17  -1   23.50   21.60
   6 -17  -1   31.90   16.20
   6 -17  -1   22.00    9.00
  -6  17   1   -3.20   10.00
  -6  17   1   42.10   19.10
   5 -17  -1   11.70   16.30
   5 -17  -1   28.00   16.60
   5 -17  -1  -11.60   19.50
   5 -17  -1   -8.70    8.60
   5 -17  -1    6.00   14.00
  -5  17   1   23.30   18.50
  -5  17   1    0.30   10.70
   4 -17  -1   83.29   32.40
   4 -17  -1   49.50   18.80
   4 -17  -1   71.39   16.70
   4 -17  -1   81.29   20.80
   4 -17  -1  102.79   26.50
  -4  17   1  125.59   28.00
   3 -17  -1  105.39   31.50
   3 -17  -1  103.09   32.40
   3 -17  -1   94.49   26.80
  -3  17   1  110.79   27.20
   2 -17  -1    1.10   16.80
   2 -17  -1  -16.70   14.80
   2 -17  -1  -10.30   15.40
   2 -17  -1   35.10   27.20
   2 -17  -1  -28.60   11.40
  -2  17   1   11.20   20.00
  -2  17   1  -20.80   10.00
   1 -17  -1    7.20   17.70
   1 -17  -1   42.70   33.30
   1 -17  -1   22.80   16.90
   1 -17  -1  -29.40   14.10
  -1  17   1  -23.40   13.60
  -1  17   1    7.40   25.00
   0 -17  -1  -30.90   12.70
   0  17   1   -3.40   18.70
   0  17   1  -13.70   17.70
  -1 -17  -1    4.00   20.30
   1  17   1   31.00   25.70
   1  17   1   -2.50   17.80
   2  17   1   -6.90   16.40
   3  17   1    7.20   19.40
   4  17   1   -5.10   16.60
   5  17   1    4.30   15.90
   6  17   1   -2.80   17.40
   7  17   1    3.20   14.70
 -24  18   1    3.90   19.50
 -23  18   1  -10.10   12.50
 -22  18   1   -8.60   14.90
 -21  18   1    3.90   16.70
 -20  18   1   35.80   20.80
 -19  18   1   50.19   22.80
  18 -18  -1  -17.30   14.40
 -18  18   1    9.20   20.30
  17 -18  -1   51.59   17.40
  17 -18  -1  -12.50   16.00
  17 -18  -1    9.90   15.80
 -17  18   1   20.60   19.80
  16 -18  -1  -15.30   14.40
  16 -18  -1   29.70   11.80
  16 -18  -1  -20.80   14.10
  16 -18  -1  -11.90   15.50
 -16  18   1    0.70   18.30
  15 -18  -1   -7.90   23.80
  15 -18  -1    1.60   16.10
  15 -18  -1  -10.40    9.50
  15 -18  -1    4.00   14.40
 -15  18   1   -9.10    5.80
 -15  18   1  -12.90   17.50
  14 -18  -1   -7.30   13.70
  14 -18  -1   22.80   17.30
  14 -18  -1   28.10   16.40
 -14  18   1   35.80   23.00
  13 -18  -1   -3.00   15.80
  13 -18  -1  -11.80    9.90
  13 -18  -1    1.10    9.40
  13 -18  -1  -16.70   11.80
 -13  18   1   -0.80    6.00
 -13  18   1   -3.30   18.20
  12 -18  -1   24.80   16.70
  12 -18  -1   43.50   28.60
  12 -18  -1   23.80   14.20
  12 -18  -1   38.80   13.50
 -12  18   1   32.90   20.60
  11 -18  -1    2.70   14.40
  11 -18  -1   11.50   12.60
  11 -18  -1   -6.30   11.60
 -11  18   1    5.00    7.70
 -11  18   1  -12.20    8.20
 -11  18   1  -22.60   16.30
 -11  18   1  -16.00   10.90
  10 -18  -1   14.00   12.50
  10 -18  -1   30.90   15.20
  10 -18  -1   18.60   15.30
 -10  18   1    7.10   14.40
 -10  18   1   -3.70    7.30
 -10  18   1   -0.70    8.30
   9 -18  -1   18.90   18.00
   9 -18  -1  110.09   24.70
   9 -18  -1   30.80   17.00
  -9  18   1   27.80   16.60
  -9  18   1    2.00   10.80
   8 -18  -1  180.18   32.60
   8 -18  -1  138.79   41.30
   8 -18  -1  137.79   25.00
  -8  18   1  230.38   24.00
   7 -18  -1   72.09    9.70
   7 -18  -1   53.39   19.80
   7 -18  -1   84.89   20.80
   7 -18  -1   89.69   23.40
   7 -18  -1  120.39   29.90
  -7  18   1   61.49   20.00
   6 -18  -1  108.99   33.60
   6 -18  -1   57.99   27.40
   6 -18  -1   36.50   18.40
   6 -18  -1   32.30    9.90
   6 -18  -1   38.20   27.10
  -6  18   1    4.00   10.50
  -6  18   1   52.29   22.10
   5 -18  -1   19.80   23.40
   5 -18  -1   29.80   18.50
   5 -18  -1   28.10   12.60
   5 -18  -1   28.20   16.20
   5 -18  -1   48.30   21.70
  -5  18   1   40.40   19.50
   4 -18  -1   26.80   12.40
   4 -18  -1   35.20   17.90
   4 -18  -1   29.50   18.10
   4 -18  -1   42.80   22.90
[truncated: 4,308,198 more chars]
