# Supplementary material for: Redox Dynamics of Active VOx Sites Promoted by TiOx during Oxidative Dehydrogenation of Ethanol Detected by Operando Quick XAS
Source: JACS Au. 2022 Mar 14;2(3):762–76. doi: 10.1021/jacsau.2c00027 (PMC8977985; doi:10.1021/jacsau.2c00027)
Supplement: Supplementary file 3 — au2c00027_si_003.cif [file au2c00027_si_003.cif]

#######################################################################
#
#                 Cambridge Crystallographic Data Centre
#                                CCDC 
#
#######################################################################
#
# If this CIF has been generated from an entry in the Cambridge 
# Structural Database, then it will include bibliographic, chemical, 
# crystal, experimental, refinement or atomic coordinate data resulting 
# from the CCDC's data processing and validation procedures.
#
#######################################################################

data_yk_vsiloxide_r-3
_symmetry_cell_setting           rhombohedral
_symmetry_space_group_name_H-M   'R -3'
_symmetry_Int_Tables_number      148
_space_group_name_Hall           '-R 3'
loop_
_symmetry_equiv_pos_site_id
_symmetry_equiv_pos_as_xyz
1 x,y,z
2 -y,x-y,z
3 -x+y,-x,z
4 2/3+x,1/3+y,1/3+z
5 2/3-y,1/3+x-y,1/3+z
6 2/3-x+y,1/3-x,1/3+z
7 1/3+x,2/3+y,2/3+z
8 1/3-y,2/3+x-y,2/3+z
9 1/3-x+y,2/3-x,2/3+z
10 -x,-y,-z
11 y,-x+y,-z
12 x-y,x,-z
13 2/3-x,1/3-y,1/3-z
14 2/3+y,1/3-x+y,1/3-z
15 2/3+x-y,1/3+x,1/3-z
16 1/3-x,2/3-y,2/3-z
17 1/3+y,2/3-x+y,2/3-z
18 1/3+x-y,2/3+x,2/3-z
_cell_length_a                   21.3914(9)
_cell_length_b                   21.3914(9)
_cell_length_c                   23.9645(11)
_cell_angle_alpha                90
_cell_angle_beta                 90
_cell_angle_gamma                120
_cell_volume                     9496.8
loop_
_atom_site_label
_atom_site_type_symbol
_atom_site_fract_x
_atom_site_fract_y
_atom_site_fract_z
V1 V 0.666667 0.333333 0.11108(2)
P2 P 0.666667 0.333333 -0.03324(2)
Si1 Si 0.56873(2) 0.15776(2) 0.12872(2)
O3 O 0.49138(4) 0.11490(4) 0.09593(3)
O4 O 0.62662(4) 0.14900(4) 0.09047(4)
O2 O 0.59804(4) 0.24236(4) 0.13530(4)
O5 O 0.55577(4) 0.11821(4) 0.18949(3)
O1 O 0.666667 0.333333 0.02930(6)
C1 C 0.70709(6) 0.28377(6) -0.06117(5)
C7 C 0.62106(6) 0.08745(6) 0.06123(5)
C3 C 0.70803(7) 0.19926(7) -0.12776(5)
H3 H 0.685164 0.165224 -0.156944
C18 C 0.42054(7) 0.14964(7) 0.15488(6)
H18A H 0.447574 0.152287 0.188668
H18B H 0.370906 0.135941 0.164969
H18C H 0.443703 0.196851 0.136441
C2 C 0.67433(6) 0.23445(6) -0.10461(5)
H2 H 0.628756 0.224860 -0.118461
C9 C 0.57268(7) 0.01743(7) 0.09265(5)
H9A H 0.590593 0.021301 0.130861
H9B H 0.573165 -0.022870 0.073622
H9C H 0.523223 0.008931 0.093643
C4 C 0.77508(7) 0.21392(7) -0.10816(5)
H4 H 0.798626 0.190720 -0.124459
C17 C 0.38863(7) 0.02004(7) 0.14352(6)
H17A H 0.390240 -0.014519 0.117549
H17B H 0.338493 0.003019 0.154396
H17C H 0.417191 0.024408 0.176788
C12 C 0.67944(7) 0.18033(7) 0.22484(6)
H12A H 0.688223 0.146150 0.203847
H12B H 0.708130 0.194242 0.259197
H12C H 0.693337 0.223361 0.202045
C11 C 0.59963(7) 0.14497(6) 0.23950(5)
C15 C 0.41966(6) 0.09335(6) 0.11530(5)
C16 C 0.37625(7) 0.08784(8) 0.06309(6)
H16A H 0.395750 0.135733 0.046194
H16B H 0.325611 0.069255 0.073280
H16C H 0.379530 0.054982 0.036300
C13 C 0.57715(8) 0.07899(7) 0.27625(6)
H13A H 0.525412 0.056011 0.284351
H13B H 0.604451 0.093863 0.311258
H13C H 0.587142 0.044636 0.256771
C8 C 0.59039(8) 0.08557(7) 0.00335(5)
H8A H 0.542557 0.080781 0.007042
H8B H 0.586291 0.044339 -0.017605
H8C H 0.622619 0.130368 -0.016540
C5 C 0.80775(7) 0.26264(7) -0.06461(6)
H5 H 0.853539 0.272363 -0.051172
C6 C 0.77399(7) 0.29729(7) -0.04052(5)
H6 H 0.796146 0.329826 -0.010335
C10 C 0.69782(7) 0.10068(8) 0.05684(6)
H10A H 0.728202 0.146430 0.037429
H10B H 0.697520 0.061175 0.035912
H10C H 0.717092 0.102955 0.094350
C14 C 0.58283(8) 0.19837(8) 0.26846(5)
H14A H 0.596572 0.240021 0.244046
H14B H 0.610084 0.214614 0.303428
H14C H 0.531031 0.174802 0.276504
C1 C 0.71623(6) 0.42332(8) -0.06117(5)
C3 C 0.80074(7) 0.50877(10) -0.12776(5)
H3 H 0.834776 0.519940 -0.156944
C2 C 0.76555(6) 0.43988(8) -0.10461(5)
H2 H 0.775140 0.403896 -0.118461
C4 C 0.78608(7) 0.56116(10) -0.10816(5)
H4 H 0.809280 0.607906 -0.124459
C5 C 0.73736(7) 0.54511(10) -0.06461(6)
H5 H 0.727637 0.581176 -0.051172
C6 C 0.70271(7) 0.47670(10) -0.04052(5)
H6 H 0.670174 0.466320 -0.010335
C1 C 0.57668(8) 0.29291(6) -0.06117(5)
C3 C 0.49123(10) 0.29197(7) -0.12776(5)
H3 H 0.480060 0.314836 -0.156944
C2 C 0.56012(8) 0.32567(6) -0.10461(5)
H2 H 0.596104 0.371244 -0.118461
C4 C 0.43884(10) 0.22492(7) -0.10816(5)
H4 H 0.392094 0.201374 -0.124459
C5 C 0.45489(10) 0.19225(7) -0.06461(6)
H5 H 0.418824 0.146461 -0.051172
C6 C 0.52330(10) 0.22601(7) -0.04052(5)
H6 H 0.533680 0.203854 -0.010335
Si1 Si 0.84224(2) 0.41097(3) 0.12872(2)
O3 O 0.88510(4) 0.37648(6) 0.09593(3)
O4 O 0.85100(4) 0.47762(6) 0.09047(4)
O2 O 0.75764(4) 0.35568(6) 0.13530(4)
O5 O 0.88179(4) 0.43756(6) 0.18949(3)
C7 C 0.91255(6) 0.53361(8) 0.06123(5)
C18 C 0.85036(7) 0.27090(10) 0.15488(6)
H18A H 0.847713 0.295287 0.188668
H18B H 0.864059 0.234965 0.164969
H18C H 0.803149 0.246852 0.136441
C9 C 0.98257(7) 0.55525(10) 0.09265(5)
H9A H 0.978699 0.569292 0.130861
H9B H 1.022870 0.596035 0.073622
H9C H 0.991069 0.514292 0.093643
C17 C 0.97996(7) 0.36859(10) 0.14352(6)
H17A H 1.014519 0.404759 0.117549
H17B H 0.996981 0.335474 0.154396
H17C H 0.975592 0.392783 0.176788
C12 C 0.81967(7) 0.49911(10) 0.22484(6)
H12A H 0.853850 0.542073 0.203847
H12B H 0.805758 0.513888 0.259197
H12C H 0.776639 0.469976 0.202045
C11 C 0.85503(6) 0.45466(9) 0.23950(5)
C15 C 0.90665(6) 0.32631(8) 0.11530(5)
C16 C 0.91216(8) 0.28841(11) 0.06309(6)
H16A H 0.864267 0.260017 0.046194
H16B H 0.930745 0.256356 0.073280
H16C H 0.945018 0.324548 0.036300
C13 C 0.92101(7) 0.49816(11) 0.27625(6)
H13A H 0.943989 0.469401 0.284351
H13B H 0.906137 0.510588 0.311258
H13C H 0.955364 0.542506 0.256771
C8 C 0.91443(7) 0.50482(11) 0.00335(5)
H8A H 0.919219 0.461776 0.007042
H8B H 0.955661 0.541952 -0.017605
H8C H 0.869632 0.492251 -0.016540
C10 C 0.89932(8) 0.59714(11) 0.05684(6)
H10A H 0.853570 0.581772 0.037429
H10B H 0.938825 0.636345 0.035912
H10C H 0.897045 0.614137 0.094350
C14 C 0.80163(8) 0.38446(11) 0.26846(5)
H14A H 0.759979 0.356551 0.244046
H14B H 0.785386 0.395470 0.303428
H14C H 0.825198 0.356229 0.276504
Si1 Si 0.58903(3) 0.43127(2) 0.12872(2)
O3 O 0.62352(6) 0.50862(4) 0.09593(3)
O4 O 0.52238(6) 0.37338(4) 0.09047(4)
O2 O 0.64432(6) 0.40196(4) 0.13530(4)
O5 O 0.56244(6) 0.44423(4) 0.18949(3)
C7 C 0.46639(8) 0.37894(6) 0.06123(5)
C18 C 0.72910(10) 0.57946(7) 0.15488(6)
H18A H 0.704713 0.552426 0.188668
H18B H 0.765035 0.629094 0.164969
H18C H 0.753148 0.556297 0.136441
C9 C 0.44475(10) 0.42732(7) 0.09265(5)
H9A H 0.430708 0.409407 0.130861
H9B H 0.403965 0.426835 0.073622
H9C H 0.485708 0.476777 0.093643
C17 C 0.63141(10) 0.61137(7) 0.14352(6)
H17A H 0.595241 0.609760 0.117549
H17B H 0.664526 0.661507 0.154396
H17C H 0.607217 0.582809 0.176788
C12 C 0.50089(10) 0.32056(7) 0.22484(6)
H12A H 0.457927 0.311777 0.203847
H12B H 0.486112 0.291870 0.259197
H12C H 0.530024 0.306663 0.202045
C11 C 0.54534(9) 0.40037(7) 0.23950(5)
C15 C 0.67369(8) 0.58034(6) 0.11530(5)
C16 C 0.71159(11) 0.62375(7) 0.06309(6)
H16A H 0.739983 0.604250 0.046194
H16B H 0.743644 0.674389 0.073280
H16C H 0.675452 0.620470 0.036300
C13 C 0.50184(11) 0.42285(8) 0.27625(6)
H13A H 0.530599 0.474588 0.284351
H13B H 0.489412 0.395549 0.311258
H13C H 0.457494 0.412858 0.256771
C8 C 0.49518(11) 0.40961(8) 0.00335(5)
H8A H 0.538224 0.457443 0.007042
H8B H 0.458048 0.413709 -0.017605
H8C H 0.507749 0.377381 -0.016540
C10 C 0.40286(11) 0.30218(7) 0.05684(6)
H10A H 0.418228 0.271798 0.037429
H10B H 0.363655 0.302480 0.035912
H10C H 0.385863 0.282908 0.094350
C14 C 0.61554(11) 0.41717(8) 0.26846(5)
H14A H 0.643449 0.403428 0.244046
H14B H 0.604530 0.389916 0.303428
H14C H 0.643771 0.468969 0.276504

#END
